# Supplementary material for: Expression of Cytokine-Coding Genes BMP8B, LEFTY1 and INSL5 Could Distinguish between Ulcerative Colitis and Crohn’s Disease
Source: Genes (Basel). 2021 Sep 23;12(10):1477. doi: 10.3390/genes12101477 (PMC8535226; doi:10.3390/genes12101477)
Supplement: Supplementary file 1 [file genes-12-01477-s001.zip › TableS1.xlsx]

## Sheet: Cytokine list
Gene Symbol	ID	Name	Synonyms	Chromosome
ADIPOQ	9370	adiponectin, C1Q and collagen domain containing	ACDC|ACRP30|ADIPQTL1|ADPN|APM-1|APM1|GBP28|adiponectin	3
ADM	133	adrenomedullin	AM	11
ADM2	79924	adrenomedullin 2	AM2|FLJ21135|dJ579N16.4	22
AGRP	181	agouti related protein homolog (mouse)	AGRT|ART|ASIP2|MGC118963	16
AGT	183	angiotensinogen (serpin peptidase inhibitor, clade A, member 8)	ANHU|FLJ92595|FLJ97926|SERPINA8	1
AMBN	258	ameloblastin (enamel matrix protein)	-	4
AMELX	265	amelogenin (amelogenesis imperfecta 1, X-linked)	AIH1|ALGN|AMG|AMGL|AMGX	X
AMH	268	anti-Mullerian hormone	MIF|MIS	19
ANGPTL5	253935	angiopoietin-like 5	-	11
ANGPTL7	10218	angiopoietin-like 7	AngX|CDT6|RP4-647M16.2|dJ647M16.1	1
APLN	8862	apelin	XNPEP2	X
AREG	374	amphiregulin	AR|CRDGF|MGC13647|SDGF	4
ARMET	7873	arginine-rich, mutated in early stage tumors	ARP|MANF|MGC142148|MGC142150	3
ARMETL1	441549	arginine-rich, mutated in early stage tumors-like 1	cdnf	10
ARTN	9048	artemin	ENOVIN|EVN|NBN	1
AVP	551	arginine vasopressin	ADH|ARVP|AVP-NPII|AVRP|VP	20
AZU1	566	azurocidin 1	AZAMP|AZU|CAP37|HBP|HUMAZUR|NAZC	19
BDNF	627	brain-derived neurotrophic factor	MGC34632	11
BMP1	649	bone morphogenetic protein 1	FLJ44432|PCOLC|PCP|TLD|pCP-2	8
BMP10	27302	bone morphogenetic protein 10	MGC126783	2
BMP15	9210	bone morphogenetic protein 15	GDF9B|ODG2|POF4	X
BMP2	650	bone morphogenetic protein 2	BMP2A	20
BMP3	651	bone morphogenetic protein 3	BMP-3A	4
BMP4	652	bone morphogenetic protein 4	BMP2B|BMP2B1|MCOPS6|OFC11|ZYME	14
BMP5	653	bone morphogenetic protein 5	MGC34244	6
BMP6	654	bone morphogenetic protein 6	VGR|VGR1	6
BMP7	655	bone morphogenetic protein 7	OP-1	20
BMP8A	353500	bone morphogenetic protein 8a	FLJ14351|FLJ45264	1
BMP8B	656	bone morphogenetic protein 8b	BMP8|MGC131757|OP2	1
BTC	685	betacellulin	-	4
C19orf10	56005	chromosome 19 open reading frame 10	EUROIMAGE1875335|IL25|IL27|IL27w|R33729_1|SF20	19
C3	718	complement component 3	ARMD9|ASP|CPAMD1	19
C5	727	complement component 5	CPAMD4|FLJ17816|FLJ17822|MGC142298	9
CALCA	796	calcitonin-related polypeptide alpha	CALC1|CGRP|CGRP-I|CGRP1|CT|KC|MGC126648	11
CALCB	797	calcitonin-related polypeptide beta	CALC2|CGRP-II|CGRP2|FLJ30166	11
CAMP	820	cathelicidin antimicrobial peptide	CAP18|CRAMP|FALL-39|FALL39|HSD26|LL37	3
CAT	847	catalase	MGC138422|MGC138424	11
CCK	885	cholecystokinin	MGC117187	3
CCL1	6346	chemokine (C-C motif) ligand 1	I-309|P500|SCYA1|SISe|TCA3	17
CCL11	6356	chemokine (C-C motif) ligand 11	MGC22554|SCYA11	17
CCL13	6357	chemokine (C-C motif) ligand 13	CKb10|MCP-4|MGC17134|NCC-1|NCC1|SCYA13|SCYL1	17
CCL14	6358	chemokine (C-C motif) ligand 14	CC-1|CC-3|CKb1|FLJ16015|HCC-1|HCC-3|MCIF|NCC-2|NCC2|SCYA14|SCYL2|SY14	17
CCL14-CCL15	348249	chemokine ligand 14, chemokine ligand 15 transcription unit	-	17
CCL15	6359	chemokine (C-C motif) ligand 15	HCC-2|HMRP-2B|LKN1|Lkn-1|MIP-1d|MIP-5|NCC-3|NCC3|SCYA15|SCYL3|SY15	17
CCL16	6360	chemokine (C-C motif) ligand 16	CKb12|HCC-4|ILINCK|LCC-1|LEC|LMC|MGC117051|Mtn-1|NCC-4|NCC4|SCYA16|SCYL4	17
CCL17	6361	chemokine (C-C motif) ligand 17	A-152E5.3|ABCD-2|MGC138271|MGC138273|SCYA17|TARC	16
CCL18	6362	chemokine (C-C motif) ligand 18 (pulmonary and activation-regulated)	AMAC-1|AMAC1|CKb7|DC-CK1|DCCK1|MIP-4|PARC|SCYA18	17
CCL19	6363	chemokine (C-C motif) ligand 19	CKb11|ELC|MGC34433|MIP-3b|MIP3B|SCYA19	9
CCL2	6347	chemokine (C-C motif) ligand 2	GDCF-2|HC11|HSMCR30|MCAF|MCP-1|MCP1|MGC9434|SCYA2|SMC-CF	17
CCL20	6364	chemokine (C-C motif) ligand 20	CKb4|LARC|MIP-3a|MIP3A|SCYA20|ST38	2
CCL21	6366	chemokine (C-C motif) ligand 21	6Ckine|CKb9|ECL|MGC34555|SCYA21|SLC|TCA4	9
CCL22	6367	chemokine (C-C motif) ligand 22	A-152E5.1|ABCD-1|DC/B-CK|MDC|MGC34554|SCYA22|STCP-1	16
CCL23	6368	chemokine (C-C motif) ligand 23	CK-BETA-8|CKb8|Ckb-8|Ckb-8-1|MIP-3|MIP3|MPIF-1|SCYA23	17
CCL24	6369	chemokine (C-C motif) ligand 24	Ckb-6|MPIF-2|MPIF2|SCYA24	7
CCL25	6370	chemokine (C-C motif) ligand 25	Ckb15|MGC150327|SCYA25|TECK	19
CCL26	10344	chemokine (C-C motif) ligand 26	IMAC|MGC126714|MIP-4a|MIP-4alpha|SCYA26|TSC-1	7
CCL27	10850	chemokine (C-C motif) ligand 27	ALP|CTACK|CTAK|ESKINE|ILC|PESKY|SCYA27	9
CCL28	56477	chemokine (C-C motif) ligand 28	CCK1|MEC|MGC71902|SCYA28	5
CCL3	6348	chemokine (C-C motif) ligand 3	G0S19-1|LD78ALPHA|MIP-1-alpha|MIP1A|SCYA3	17
CCL3L1	6349	chemokine (C-C motif) ligand 3-like 1	464.2|D17S1718|G0S19-2|LD78|LD78BETA|MGC104178|MGC12815|MGC182017|MIP1AP|SCYA3L|SCYA3L1	17
CCL3L2	390788	chemokine (C-C motif) ligand 3-like 2	G0S19-3|LD78gamma|SCYA3L2	17
CCL3L3	414062	chemokine (C-C motif) ligand 3-like 3	464.2|D17S1718|LD78|LD78BETA|MGC12815|SCYA3L|SCYA3L1	17
CCL4	6351	chemokine (C-C motif) ligand 4	ACT2|AT744.1|G-26|LAG1|MGC104418|MGC126025|MGC126026|MIP-1-beta|MIP1B|MIP1B1|SCYA2|SCYA4	17
CCL4L1	9560	chemokine (C-C motif) ligand 4-like 1	AT744.2|CCL4L|LAG-1|LAG1|SCYA4L	17
CCL4L2	388372	chemokine (C-C motif) ligand 4-like 2	AT744.2|CCL4L|SCYA4L	17
CCL5	6352	chemokine (C-C motif) ligand 5	D17S136E|MGC17164|RANTES|SCYA5|SISd|TCP228	17
CCL7	6354	chemokine (C-C motif) ligand 7	FIC|MARC|MCP-3|MCP3|MGC138463|MGC138465|NC28|SCYA6|SCYA7	17
CCL8	6355	chemokine (C-C motif) ligand 8	HC14|MCP-2|MCP2|SCYA10|SCYA8	17
CD320	51293	CD320 molecule	8D6|8D6A	19
CD40LG	959	CD40 ligand	CD154|CD40L|HIGM1|IGM|IMD3|T-BAM|TNFSF5|TRAP|gp39|hCD40L	X
CD70	970	CD70 molecule	CD27L|CD27LG|TNFSF7	19
CECR1	51816	cat eye syndrome chromosome region, candidate 1	ADGF|IDGFL	22
CER1	9350	cerberus 1, cysteine knot superfamily, homolog (Xenopus laevis)	DAND4|MGC119894|MGC119895|MGC96951	9
CGA	1081	glycoprotein hormones, alpha polypeptide	CG-ALPHA|FSHA|GPHA1|GPHa|HCG|LHA|TSHA	6
CGB	1082	chorionic gonadotropin, beta polypeptide	CGB3|hCGB	19
CGB1	114335	chorionic gonadotropin, beta polypeptide 1	-	19
CGB2	114336	chorionic gonadotropin, beta polypeptide 2	-	19
CGB5	93659	chorionic gonadotropin, beta polypeptide 5	HCG|MGC119822	19
CGB7	94027	chorionic gonadotropin, beta polypeptide 7	CG-beta-a|FLJ35403|FLJ43118	19
CGB8	94115	chorionic gonadotropin, beta polypeptide 8	-	19
CHGA	1113	chromogranin A (parathyroid secretory protein 1)	CGA	14
CHGB	1114	chromogranin B (secretogranin 1)	SCG1	20
CKLF	51192	chemokine-like factor	C32|CKLF1|CKLF2|CKLF3|CKLF4|HSPC224|UCK-1	16
CLCF1	23529	cardiotrophin-like cytokine factor 1	BSF3|CISS2|CLC|NNT1|NR6	11
CLEC11A	6320	C-type lectin domain family 11, member A	CLECSF3|LSLCL|P47|SCGF	19
CMA1	1215	chymase 1, mast cell	CYH|MCT1|MGC119890|MGC119891|chymase	14
CMTM1	113540	CKLF-like MARVEL transmembrane domain containing 1	CKLFH|CKLFH1|CKLFSF1|MGC71870	16
CMTM2	146225	CKLF-like MARVEL transmembrane domain containing 2	CKLFSF2|MGC39436	16
CMTM3	123920	CKLF-like MARVEL transmembrane domain containing 3	BNAS2|CKLFSF3|FLJ31762|MGC51956	16
CMTM4	146223	CKLF-like MARVEL transmembrane domain containing 4	CKLFSF4	16
CMTM5	116173	CKLF-like MARVEL transmembrane domain containing 5	CKLFSF5|FLJ37521	14
CMTM6	54918	CKLF-like MARVEL transmembrane domain containing 6	CKLFSF6|FLJ20396|PRO2219	3
CMTM7	112616	CKLF-like MARVEL transmembrane domain containing 7	CKLFSF7|FLJ30992	3
CMTM8	152189	CKLF-like MARVEL transmembrane domain containing 8	CKLFSF8|CKLFSF8-V2	3
CNTF	1270	ciliary neurotrophic factor	HCNTF	11
CORT	1325	cortistatin	CST-14|CST-17|CST-29	1
CRH	1392	corticotropin releasing hormone	CRF	8
CSF1	1435	colony stimulating factor 1 (macrophage)	MCSF|MGC31930	1
CSF2	1437	colony stimulating factor 2 (granulocyte-macrophage)	GMCSF|MGC131935|MGC138897	5
CSF3	1440	colony stimulating factor 3 (granulocyte)	G-CSF|GCSF|MGC45931	17
CSH1	1442	chorionic somatomammotropin hormone 1 (placental lactogen)	CSA|CSMT|FLJ75407|PL	17
CSH2	1443	chorionic somatomammotropin hormone 2	CS-2|CSB|hCS-B	17
CSHL1	1444	chorionic somatomammotropin hormone-like 1	CS-5|CSHP1|CSL|MGC149868|hCS-L	17
CSPG5	10675	chondroitin sulfate proteoglycan 5 (neuroglycan C)	MGC44034|NGC	3
CTF1	1489	cardiotrophin 1	CT-1|CT1	16
CTGF	1490	connective tissue growth factor	CCN2|HCS24|IGFBP8|MGC102839|NOV2	6
CTSG	1511	cathepsin G	CG|MGC23078	14
CX3CL1	6376	chemokine (C-X3-C motif) ligand 1	ABCD-3|C3Xkine|CXC3|CXC3C|NTN|NTT|SCYD1|fractalkine|neurotactin	16
CXCL1	2919	chemokine (C-X-C motif) ligand 1 (melanoma growth stimulating activity, alpha)	FSP|GRO1|GROa|MGSA|MGSA-a|NAP-3|SCYB1	4
CXCL10	3627	chemokine (C-X-C motif) ligand 10	C7|IFI10|INP10|IP-10|SCYB10|crg-2|gIP-10|mob-1	4
CXCL11	6373	chemokine (C-X-C motif) ligand 11	H174|I-TAC|IP-9|IP9|MGC102770|SCYB11|SCYB9B|b-R1	4
CXCL12	6387	chemokine (C-X-C motif) ligand 12 (stromal cell-derived factor 1)	PBSF|SCYB12|SDF-1a|SDF-1b|SDF1|SDF1A|SDF1B|TLSF-a|TLSF-b|TPAR1	10
CXCL13	10563	chemokine (C-X-C motif) ligand 13	ANGIE|ANGIE2|BCA-1|BCA1|BLC|BLR1L|SCYB13	4
CXCL14	9547	chemokine (C-X-C motif) ligand 14	BMAC|BRAK|KS1|Kec|MGC10687|MIP-2g|NJAC|SCYB14|bolekine	5
CXCL16	58191	chemokine (C-X-C motif) ligand 16	CXCLG16|SR-PSOX|SRPSOX	17
CXCL17	284340	chemokine (C-X-C motif) ligand 17	DMC|Dcip1|MGC138300|UNQ473|VCC-1|VCC1	19
CXCL2	2920	chemokine (C-X-C motif) ligand 2	CINC-2a|GRO2|GROb|MGSA-b|MIP-2a|MIP2|MIP2A|SCYB2	4
CXCL3	2921	chemokine (C-X-C motif) ligand 3	CINC-2b|GRO3|GROg|MIP-2b|MIP2B|SCYB3	4
CXCL5	6374	chemokine (C-X-C motif) ligand 5	ENA-78|SCYB5	4
CXCL6	6372	chemokine (C-X-C motif) ligand 6 (granulocyte chemotactic protein 2)	CKA-3|GCP-2|GCP2|SCYB6	4
CXCL9	4283	chemokine (C-X-C motif) ligand 9	CMK|Humig|MIG|SCYB9|crg-10	4
CYR61	3491	cysteine-rich, angiogenic inducer, 61	CCN1|GIG1|IGFBP10	1
DEFA1	1667	defensin, alpha 1	DEF1|DEFA2|HNP-1|HP-1|MGC138393|MRS	8
DEFA3	1668	defensin, alpha 3, neutrophil-specific	DEF3|HNP-3|HNP3|HP-3	8
DEFA5	1670	defensin, alpha 5, Paneth cell-specific	DEF5|HD-5|MGC129728	8
DEFB1	1672	defensin, beta 1	BD1|DEFB-1|DEFB101|HBD1|MGC51822	8
DEFB103A	55894	defensin, beta 103A	DEFB103|DEFB3|HBD-3|HBD3|HBP-3|HBP3	8
DEFB104A	140596	defensin, beta 104A	BD-4|DEFB-4|DEFB104|DEFB4|MGC118942|MGC118944|MGC118945|hBD-4	8
DEFB4	1673	defensin, beta 4	DEFB-2|DEFB102|DEFB2|HBD-2|SAP1	8
DKK1	22943	dickkopf homolog 1 (Xenopus laevis)	DKK-1|SK	10
EBI3	10148	Epstein-Barr virus induced 3	IL27B	19
EDN1	1906	endothelin 1	ET1|HDLCQ7	6
EDN2	1907	endothelin 2	ET2|PPET2	1
EDN3	1908	endothelin 3	ET3|MGC15067|MGC61498	20
EGF	1950	epidermal growth factor (beta-urogastrone)	HOMG4|URG	4
EPGN	255324	epithelial mitogen homolog (mouse)	ALGV3072|EPG|FLJ75542|PRO9904|epigen	4
EPO	2056	erythropoietin	EP|MGC138142|MVCD2	7
EREG	2069	epiregulin	ER	4
ESM1	11082	endothelial cell-specific molecule 1	endocan	5
FAM3B	54097	family with sequence similarity 3, member B	2-21|C21orf11|C21orf76|ORF9|PANDER|PRED44	21
FAM3C	10447	family with sequence similarity 3, member C	GS3786|ILEI	7
FAM3D	131177	family with sequence similarity 3, member D	EF7|OIT1	3
FASLG	356	Fas ligand (TNF superfamily, member 6)	APT1LG1|CD178|CD95L|FASL|TNFSF6	1
FGF1	2246	fibroblast growth factor 1 (acidic)	AFGF|ECGF|ECGF-beta|ECGFA|ECGFB|FGF-alpha|FGFA|GLIO703|HBGF1	5
FGF10	2255	fibroblast growth factor 10	-	5
FGF11	2256	fibroblast growth factor 11	FHF3|FLJ16061|MGC102953|MGC45269	17
FGF12	2257	fibroblast growth factor 12	FGF12B|FHF1	3
FGF13	2258	fibroblast growth factor 13	FGF2|FHF-2|FHF2	X
FGF14	2259	fibroblast growth factor 14	FHF4|MGC119129|SCA27	13
FGF16	8823	fibroblast growth factor 16	-	X
FGF17	8822	fibroblast growth factor 17	FGF-13	8
FGF18	8817	fibroblast growth factor 18	FGF-18|ZFGF5	5
FGF19	9965	fibroblast growth factor 19	-	11
FGF2	2247	fibroblast growth factor 2 (basic)	BFGF|FGFB|HBGF-2	4
FGF20	26281	fibroblast growth factor 20	-	8
FGF21	26291	fibroblast growth factor 21	-	19
FGF22	27006	fibroblast growth factor 22	-	19
FGF23	8074	fibroblast growth factor 23	ADHR|HPDR2|HYPF|PHPTC	12
FGF3	2248	fibroblast growth factor 3 (murine mammary tumor virus integration site (v-int-2) oncogene homolog)	HBGF-3|INT2	11
FGF4	2249	fibroblast growth factor 4	HBGF-4|HST|HST-1|HSTF1|K-FGF|KFGF	11
FGF5	2250	fibroblast growth factor 5	HBGF-5|Smag-82	4
FGF6	2251	fibroblast growth factor 6	HBGF-6|HST2	12
FGF7	2252	fibroblast growth factor 7 (keratinocyte growth factor)	HBGF-7|KGF	15
FGF8	2253	fibroblast growth factor 8 (androgen-induced)	AIGF|HBGF-8|KAL6|MGC149376	10
FGF9	2254	fibroblast growth factor 9 (glia-activating factor)	GAF|HBFG-9|MGC119914|MGC119915	13
FIGF	2277	c-fos induced growth factor (vascular endothelial growth factor D)	VEGF-D|VEGFD	X
FIGNL2	401720	fidgetin-like 2	-	12
FLT3LG	2323	fms-related tyrosine kinase 3 ligand	FL	19
FSHB	2488	follicle stimulating hormone, beta polypeptide	-	11
GAL	51083	galanin prepropeptide	GALN|GLNN|GMAP|MGC40167	11
GALP	85569	galanin-like peptide	-	19
GAST	2520	gastrin	GAS	17
GCG	2641	glucagon	GLP1|GLP2|GRPP	2
GDF1	2657	growth differentiation factor 1	-	19
GDF10	2662	growth differentiation factor 10	BMP-3b|BMP3B	10
GDF11	10220	growth differentiation factor 11	BMP-11|BMP11	12
GDF15	9518	growth differentiation factor 15	GDF-15|MIC-1|MIC1|NAG-1|PDF|PLAB|PTGFB	19
GDF2	2658	growth differentiation factor 2	BMP-9|BMP9	10
GDF3	9573	growth differentiation factor 3	-	12
GDF5	8200	growth differentiation factor 5	BMP14|CDMP1|LAP4|OS5|SYNS2	20
GDF6	392255	growth differentiation factor 6	BMP13|CDMP2|KFS|KFSL|MGC158100|MGC158101|SGM1	8
GDF7	151449	growth differentiation factor 7	BMP12	2
GDF9	2661	growth differentiation factor 9	-	5
GDNF	2668	glial cell derived neurotrophic factor	ATF1|ATF2|HFB1-GDNF	5
GH1	2688	growth hormone 1	GH|GH-N|GHN|hGH-N	17
GH2	2689	growth hormone 2	GH-V|GHL|GHV|hGH-V	17
GHRH	2691	growth hormone releasing hormone	GHRF|GRF|MGC119781	20
GHRL	51738	ghrelin/obestatin prepropeptide	MTLRP|obestatin	3
GIP	2695	gastric inhibitory polypeptide	-	17
GKN1	56287	gastrokine 1	AMP18|BRICD1|CA11|FOV|MGC70354|foveolin	2
GMFB	2764	glia maturation factor, beta	GMF	14
GMFG	9535	glia maturation factor, gamma	GMF-GAMMA|MGC126867	19
GNRH1	2796	gonadotropin-releasing hormone 1 (luteinizing-releasing hormone)	GNRH|GRH|LHRH|LNRH	8
GNRH2	2797	gonadotropin-releasing hormone 2	GnRH-II|LH-RHII	20
GPHA2	170589	glycoprotein hormone alpha 2	A2|GPA2|MGC126572|ZSIG51	11
GPHB5	122876	glycoprotein hormone beta 5	B5|GPB5|ZLUT1	14
GPI	2821	glucose phosphate isomerase	AMF|GNPI|NLK|PGI|PHI|SA-36	19
GREM1	26585	gremlin 1, cysteine knot superfamily, homolog (Xenopus laevis)	CKTSF1B1|DAND2|DRM|GREMLIN|IHG-2|MGC126660|PIG2	15
GREM2	64388	gremlin 2, cysteine knot superfamily, homolog (Xenopus laevis)	CKTSF1B2|DAND3|PRDC	1
GRN	2896	granulin	GEP|GP88|PCDGF|PEPI|PGRN	17
GRP	2922	gastrin-releasing peptide	BN|GRP-10|preproGRP|proGRP	18
GUCA2A	2980	guanylate cyclase activator 2A (guanylin)	GUANYLIN|GUCA2|STARA	1
HAMP	57817	hepcidin antimicrobial peptide	HEPC|HEPCIDIN|HFE2B|LEAP-1|LEAP1|PLTR	19
HBEGF	1839	heparin-binding EGF-like growth factor	DTR|DTS|DTSF|HEGFL	5
HDGF	3068	hepatoma-derived growth factor (high-mobility group protein 1-like)	DKFZp686J1764|FLJ96580|HMG1L2	1
HDGFRP3	50810	hepatoma-derived growth factor, related protein 3	CGI-142|HDGF2	15
HGF	3082	hepatocyte growth factor (hepapoietin A; scatter factor)	F-TCF|HGFB|HPTA|SF	7
HTN3	3347	histatin 3	HIS2|HTN2|HTN5	4
IAPP	3375	islet amyloid polypeptide	AMYLIN|DAP|IAP	12
IFNA1	3439	interferon, alpha 1	IFL|IFN|IFN-ALPHA|IFNA13|IFNA@|MGC138207|MGC138505|MGC138507	9
IFNA10	3446	interferon, alpha 10	MGC119878|MGC119879	9
IFNA13	3447	interferon, alpha 13	-	9
IFNA14	3448	interferon, alpha 14	LEIF2H|MGC125756|MGC125757	9
IFNA16	3449	interferon, alpha 16	-	9
IFNA17	3451	interferon, alpha 17	IFNA|INFA|LEIF2C1	9
IFNA2	3440	interferon, alpha 2	IFNA|INFA2|MGC125764|MGC125765	9
IFNA21	3452	interferon, alpha 21	MGC126687|MGC126689	9
IFNA4	3441	interferon, alpha 4	INFA4|MGC142200	9
IFNA5	3442	interferon, alpha 5	INFA5	9
IFNA6	3443	interferon, alpha 6	-	9
IFNA7	3444	interferon, alpha 7	IFNA-J	9
IFNA8	3445	interferon, alpha 8	-	9
IFNB1	3456	interferon, beta 1, fibroblast	IFB|IFF|IFNB|MGC96956	9
IFNE	338376	interferon, epsilon	IFN-E|IFNE1|IFNT1|MGC119018|MGC119020|PRO655	9
IFNG	3458	interferon, gamma	IFG|IFI	12
IFNK	56832	interferon, kappa	RP11-27J8.1	9
IFNW1	3467	interferon, omega 1	-	9
IGF1	3479	insulin-like growth factor 1 (somatomedin C)	IGF1A|IGFI	12
IGF2	3481	insulin-like growth factor 2 (somatomedin A)	C11orf43|FLJ22066|FLJ44734|INSIGF|pp9974	11
IL10	3586	interleukin 10	CSIF|IL-10|IL10A|MGC126450|MGC126451|TGIF	1
IL11	3589	interleukin 11	AGIF|IL-11	19
IL12A	3592	interleukin 12A (natural killer cell stimulatory factor 1, cytotoxic lymphocyte maturation factor 1, p35)	CLMF|IL-12A|NFSK|NKSF1|P35	3
IL12B	3593	interleukin 12B (natural killer cell stimulatory factor 2, cytotoxic lymphocyte maturation factor 2, p40)	CLMF|CLMF2|IL-12B|NKSF|NKSF2	5
IL13	3596	interleukin 13	ALRH|BHR1|IL-13|MGC116786|MGC116788|MGC116789|P600	5
IL15	3600	interleukin 15	IL-15|MGC9721	4
IL16	3603	interleukin 16 (lymphocyte chemoattractant factor)	FLJ16806|FLJ42735|FLJ44234|HsT19289|IL-16|LCF|prIL-16	15
IL17A	3605	interleukin 17A	CTLA8|IL-17|IL-17A|IL17	6
IL17B	27190	interleukin 17B	IL-17B|IL-20|MGC138900|MGC138901|ZCYTO7	5
IL17C	27189	interleukin 17C	CX2|IL-17C|IL-21|MGC126884|MGC138401	16
IL17D	53342	interleukin 17D	FLJ30846|IL-17D|IL-22|IL-27|IL27	13
IL17F	112744	interleukin 17F	IL-17F|ML-1|ML1	6
IL18	3606	interleukin 18 (interferon-gamma-inducing factor)	IGIF|IL-18|IL-1g|IL1F4|MGC12320	11
IL19	29949	interleukin 19	IL-10C|MDA1|NG.1|ZMDA1	1
IL1A	3552	interleukin 1, alpha	IL-1A|IL1|IL1-ALPHA|IL1F1	2
IL1B	3553	interleukin 1, beta	IL-1|IL1-BETA|IL1F2	2
IL1F10	84639	interleukin 1 family, member 10 (theta)	FIL1-theta|FKSG75|IL-1HY2|IL1-theta|MGC119831|MGC119832|MGC119833	2
IL1F5	26525	interleukin 1 family, member 5 (delta)	FIL1|FIL1(DELTA)|FIL1D|IL1HY1|IL1L1|IL1RP3|MGC29840	2
IL1F6	27179	interleukin 1 family, member 6 (epsilon)	FIL1|FIL1(EPSILON)|FIL1E|IL-1F6|IL1(EPSILON)|MGC129552|MGC129553	2
IL1F7	27178	interleukin 1 family, member 7 (zeta)	FIL1|FIL1(ZETA)|FIL1Z|IL-1F7|IL-1H4|IL-1RP1|IL1H4|IL1RP1	2
IL1F8	27177	interleukin 1 family, member 8 (eta)	FIL1|FIL1-(ETA)|FIL1H|IL-1F8|IL-1H2|IL1-ETA|IL1H2|MGC126880|MGC126882	2
IL1F9	56300	interleukin 1 family, member 9	IL-1F9|IL-1H1|IL-1RP2|IL1E|IL1H1|IL1RP2	2
IL1RN	3557	interleukin 1 receptor antagonist	ICIL-1RA|IL-1ra3|IL1F3|IL1RA|IRAP|MGC10430	2
IL2	3558	interleukin 2	IL-2|TCGF|lymphokine	4
IL20	50604	interleukin 20	IL-20|IL10D|MGC96907|ZCYTO10	1
IL21	59067	interleukin 21	IL-21|Za11	4
IL22	50616	interleukin 22	IL-21|IL-22|IL-D110|IL-TIF|IL21|ILTIF|MGC79382|MGC79384|TIFIL-23|TIFa|zcyto18	12
IL23A	51561	interleukin 23, alpha subunit p19	IL-23|IL-23A|IL23P19|MGC79388|P19|SGRF	12
IL24	11009	interleukin 24	C49A|FISP|IL-24|IL10B|MDA7|Mob-5|ST16|mda-7	1
IL25	64806	interleukin 25	IL-17E|IL-25|IL17E	14
IL26	55801	interleukin 26	AK155|IL-26	12
IL27	246778	interleukin 27	IL-27|IL-27A|IL27p28|IL30|MGC71873|p28	16
IL28A	282616	interleukin 28A (interferon, lambda 2)	IFNL2|IL-28A	19
IL28B	282617	interleukin 28B (interferon, lambda 3)	IFNL3|IL-28B|IL28C	19
IL29	282618	interleukin 29 (interferon, lambda 1)	IFNL1|IL-29	19
IL3	3562	interleukin 3 (colony-stimulating factor, multiple)	IL-3|MCGF|MGC79398|MGC79399|MULTI-CSF	5
IL31	386653	interleukin 31	IL-31	12
IL32	9235	interleukin 32	IL-32alpha|IL-32beta|IL-32delta|IL-32gamma|NK4|TAIF|TAIFa|TAIFb|TAIFc|TAIFd	16
IL33	90865	interleukin 33	C9orf26|DKFZp586H0523|DVS27|NF-HEV|NFEHEV|RP11-575C20.2	9
IL34	146433	interleukin 34	C16orf77|IL-34|MGC34647	16
IL4	3565	interleukin 4	BCGF-1|BCGF1|BSF1|IL-4|MGC79402	5
IL5	3567	interleukin 5 (colony-stimulating factor, eosinophil)	EDF|IL-5|TRF	5
IL6	3569	interleukin 6 (interferon, beta 2)	BSF2|HGF|HSF|IFNB2|IL-6	7
IL6ST	3572	interleukin 6 signal transducer (gp130, oncostatin M receptor)	CD130|CDw130|GP130|GP130-RAPS|IL6R-beta	5
IL7	3574	interleukin 7	IL-7	8
IL8	3576	interleukin 8	CXCL8|GCP-1|GCP1|LECT|LUCT|LYNAP|MDNCF|MONAP|NAF|NAP-1|NAP1	4
IL9	3578	interleukin 9	HP40|IL-9|P40	5
INHA	3623	inhibin, alpha	-	2
INHBA	3624	inhibin, beta A	EDF|FRP	7
INHBB	3625	inhibin, beta B	MGC157939	2
INHBC	3626	inhibin, beta C	IHBC	12
INHBE	83729	inhibin, beta E	MGC4638	12
INS	3630	insulin	ILPR|IRDN	11
INS-IGF2	723961	INS-IGF2 readthrough transcript	-	11
INSL3	3640	insulin-like 3 (Leydig cell)	MGC119818|MGC119819|RLF|RLNL	19
INSL4	3641	insulin-like 4 (placenta)	EPIL|PLACENTIN	9
INSL5	10022	insulin-like 5	MGC126695|MGC126697|PRO182|UNQ156	1
INSL6	11172	insulin-like 6	RIF1	9
JAG1	182	jagged 1 (Alagille syndrome)	AGS|AHD|AWS|CD339|HJ1|JAGL1|MGC104644	20
JAG2	3714	jagged 2	HJ2|SER2	14
KGFLP1	387628	keratinocyte growth factor-like protein 1	MGC125746|MGC125747|MGC126891	9
KGFLP2	654466	keratinocyte growth factor-like protein 2	-	9
KITLG	4254	KIT ligand	DKFZp686F2250|KL-1|Kitl|MGF|SCF|SF|SHEP7	12
KL	9365	klotho	-	13
LACRT	90070	lacritin	MGC71934	12
LECT2	3950	leukocyte cell-derived chemotaxin 2	MGC126628|chm-II|chm2	5
LEFTY1	10637	left-right determination factor 1	LEFTB|LEFTYB	1
LEFTY2	7044	left-right determination factor 2	EBAF|LEFTA|LEFTYA|MGC46222|TGFB4	1
LEP	3952	leptin	FLJ94114|OB|OBS	7
LHB	3972	luteinizing hormone beta polypeptide	CGB4|LSH-B|hLHB	19
LIF	3976	leukemia inhibitory factor (cholinergic differentiation factor)	CDF|DIA|HILDA	22
LRSAM1	90678	leucine rich repeat and sterile alpha motif containing 1	FLJ31641|RIFLE|TAL	9
LTA	4049	lymphotoxin alpha (TNF superfamily, member 1)	LT|TNFB|TNFSF1	6
LTB	4050	lymphotoxin beta (TNF superfamily, member 3)	TNFC|TNFSF3|p33	6
LTBP1	4052	latent transforming growth factor beta binding protein 1	MGC163161	2
LTBP2	4053	latent transforming growth factor beta binding protein 2	C14orf141|LTBP3|MSTP031	14
LTBP3	4054	latent transforming growth factor beta binding protein 3	DKFZp586M2123|FLJ33431|FLJ39893|FLJ42533|FLJ44138|FLJ45576|LTBP-3|LTBP2|pp6425	11
LTBP4	8425	latent transforming growth factor beta binding protein 4	FLJ46318|FLJ90018|LTBP-4|LTBP-4L	19
MDK	4192	midkine (neurite growth-promoting factor 2)	FLJ27379|MK|NEGF2	11
MIA	8190	melanoma inhibitory activity	CD-RAP	19
MIF	4282	macrophage migration inhibitory factor (glycosylation-inhibiting factor)	GIF|GLIF|MMIF	22
MLN	4295	motilin	MGC138519	6
MSTN	2660	myostatin	GDF8	2
NAMPT	10135	nicotinamide phosphoribosyltransferase	1110035O14Rik|DKFZp666B131|MGC117256|PBEF|PBEF1|VF|VISFATIN	7
NDP	4693	Norrie disease (pseudoglioma)	EVR2|FEVR|ND	X
NENF	29937	neuron derived neurotrophic factor	CIR2|NEUDESIN|SCIRP10|SPUF	1
NGF	4803	nerve growth factor (beta polypeptide)	Beta-NGF|HSAN5|MGC161426|MGC161428|NGFB	1
NMB	4828	neuromedin B	MGC17211|MGC2277|MGC3936	15
NODAL	4838	nodal homolog (mouse)	MGC138230	10
NOV	4856	nephroblastoma overexpressed gene	CCN3|IGFBP9	8
NPFF	8620	neuropeptide FF-amide peptide precursor	FMRFAL	12
NPPA	4878	natriuretic peptide precursor A	ANF|ANP|ATFB6|CDD-ANF|PND	1
NPPB	4879	natriuretic peptide precursor B	BNP	1
NPPC	4880	natriuretic peptide precursor C	CNP	2
NPY	4852	neuropeptide Y	PYY4	7
NRG1	3084	neuregulin 1	ARIA|GGF|GGF2|HGL|HRG|HRG1|HRGA|NDF|SMDF	8
NRG2	9542	neuregulin 2	Don-1|HRG2|NTAK	5
NRG3	10718	neuregulin 3	HRG3|pro-NRG3	10
NRG4	145957	neuregulin 4	DKFZp779N0541|DKFZp779N1944|HRG4	15
NRTN	4902	neurturin	NTN	19
NTF3	4908	neurotrophin 3	HDNF|MGC129711|NGF-2|NGF2|NT3	12
NTF4	4909	neurotrophin 4	NT-4/5|NT4|NT5|NTF5	19
NTS	4922	neurotensin	NMN-125|NN|NT|NT/N|NTS1	12
NUDT6	11162	nudix (nucleoside diphosphate linked moiety X)-type motif 6	ASFGF2|FGF-2|FGF-AS|FGF2AS|bFGF|gfg|gfg-1	4
OGN	4969	osteoglycin	DKFZp586P2421|OG|OIF|SLRR3A	9
OSGIN1	29948	oxidative stress induced growth inhibitor 1	BDGI|OKL38	16
OSM	5008	oncostatin M	MGC20461	22
OSTN	344901	osteocrin	MUSCLIN	3
OXT	5020	oxytocin, prepropeptide	MGC126890|MGC126892|OT|OT-NPI	20
P11	8909	26 serine protease	MGC133268|PP11|PRSS26	12
PDGFA	5154	platelet-derived growth factor alpha polypeptide	PDGF-A|PDGF1	7
PDGFB	5155	platelet-derived growth factor beta polypeptide (simian sarcoma viral (v-sis) oncogene homolog)	FLJ12858|PDGF2|SIS|SSV|c-sis	22
PDGFC	56034	platelet derived growth factor C	FALLOTEIN|SCDGF	4
PDGFD	80310	platelet derived growth factor D	IEGF|MGC26867|MSTP036|SCDGF-B|SCDGFB	11
PDGFRA	5156	platelet-derived growth factor receptor, alpha polypeptide	CD140A|MGC74795|PDGFR2|Rhe-PDGFRA	4
PDGFRB	5159	platelet-derived growth factor receptor, beta polypeptide	CD140B|JTK12|PDGF-R-beta|PDGFR|PDGFR1	5
PDGFRL	5157	platelet-derived growth factor receptor-like	PDGRL|PRLTS	8
PDYN	5173	prodynorphin	MGC26418|PENKB	20
PENK	5179	proenkephalin	-	8
PF4	5196	platelet factor 4	CXCL4|MGC138298|SCYB4	4
PF4V1	5197	platelet factor 4 variant 1	CXCL4L1|CXCL4V1|PF4-ALT|PF4A|SCYB4V1	4
PGF	5228	placental growth factor	D12S1900|PGFL|PLGF|PlGF-2|SHGC-10760	14
PLAU	5328	plasminogen activator, urokinase	ATF|UPA|URK|u-PA	10
PMCH	5367	pro-melanin-concentrating hormone	MCH	12
PNOC	5368	prepronociceptin	PPNOC	8
POMC	5443	proopiomelanocortin	ACTH|CLIP|LPH|MSH|NPP|POC	2
PPBP	5473	pro-platelet basic protein (chemokine (C-X-C motif) ligand 7)	B-TG1|Beta-TG|CTAP-III|CTAP3|CTAPIII|CXCL7|LA-PF4|LDGF|MDGF|NAP-2|PBP|SCYB7|TC1|TC2|TGB|TGB1|THBGB|THBGB1	4
PPBPL1	728045	pro-platelet basic protein-like 1	TGB2	4
PPBPL2	10895	pro-platelet basic protein-like 2	SPBPBP	4
PPY	5539	pancreatic polypeptide	PNP	17
PRL	5617	prolactin	-	6
PRLH	51052	prolactin releasing hormone	PRH|PRRP	2
PROK1	84432	prokineticin 1	EGVEGF|PK1|PRK1	1
PROK2	60675	prokineticin 2	BV8|KAL4|MIT1|PK2	3
PSPN	5623	persephin	PSP	19
PTH	5741	parathyroid hormone	PTH1	11
PTH2	113091	parathyroid hormone 2	TIP39	19
PTHLH	5744	parathyroid hormone-like hormone	HHM|MGC14611|PLP|PTHR|PTHRP	12
PTN	5764	pleiotrophin	HARP|HBGF8|HBNF|NEGF1	7
PYY	5697	peptide YY	PYY1	17
QRFP	347148	pyroglutamylated RFamide peptide	26RFa|MGC119794|P518	9
RABEP1	9135	rabaptin, RAB GTPase binding effector protein 1	RAB5EP|RABPT5	17
RABEP2	79874	rabaptin, RAB GTPase binding effector protein 2	FLJ23282|FRA	16
REG1A	5967	regenerating islet-derived 1 alpha	ICRF|MGC12447|P19|PSP|PSPS|PSPS1|PTP|REG	2
RETN	56729	resistin	ADSF|FIZZ3|MGC126603|MGC126609|RETN1|RSTN|XCP1	19
RETNLB	84666	resistin like beta	FIZZ1|FIZZ2|HXCP2|RELM-beta|RELMb|RELMbeta|XCP2	3
RLN1	6013	relaxin 1	H1|RLXH1|bA12D24.3.1|bA12D24.3.2	9
RLN2	6019	relaxin 2	H2|RLXH2|bA12D24.1.1|bA12D24.1.2	9
RLN3	117579	relaxin 3	H3|RXN3|ZINS4|insl7	19
RNASE2	6036	ribonuclease, RNase A family, 2 (liver, eosinophil-derived neurotoxin)	EDN|RNS2	14
S100A6	6277	S100 calcium binding protein A6	2A9|5B10|CABP|CACY|PRA	1
SAA1	6288	serum amyloid A1	MGC111216|PIG4|SAA|TP53I4	11
SAA2	6289	serum amyloid A2	-	11
SBDS	51119	Shwachman-Bodian-Diamond syndrome	CGI-97|FLJ10917|SDS|SWDS	7
SCG2	7857	secretogranin II (chromogranin C)	CHGC|SN|SgII	2
SCGB3A1	92304	secretoglobin, family 3A, member 1	HIN-1|HIN1|LU105|MGC87867|PnSP-2|UGRP2	5
SCT	6343	secretin	-	11
SCYE1	9255	small inducible cytokine subfamily E, member 1 (endothelial monocyte-activating)	AIMP1|EMAP2|EMAPII|p43	4
SECTM1	6398	secreted and transmembrane 1	K12	17
SEMA3A	10371	sema domain, immunoglobulin domain (Ig), short basic domain, secreted, (semaphorin) 3A	Hsema-I|Hsema-III|MGC133243|SEMA1|SEMAD|SEMAIII|SEMAL|SemD|coll-1	7
SEMA3B	7869	sema domain, immunoglobulin domain (Ig), short basic domain, secreted, (semaphorin) 3B	FLJ34863|LUCA-1|SEMA5|SEMAA|SemA|semaV	3
SEMA3C	10512	sema domain, immunoglobulin domain (Ig), short basic domain, secreted, (semaphorin) 3C	SEMAE|SemE	7
SEMA3D	223117	sema domain, immunoglobulin domain (Ig), short basic domain, secreted, (semaphorin) 3D	MGC39708|Sema-Z2|coll-2	7
SEMA3E	9723	sema domain, immunoglobulin domain (Ig), short basic domain, secreted, (semaphorin) 3E	KIAA0331|M-SEMAH|M-SemaK|SEMAH|coll-5	7
SEMA3F	6405	sema domain, immunoglobulin domain (Ig), short basic domain, secreted, (semaphorin) 3F	SEMA-IV|SEMA4|SEMAK	3
SEMA3G	56920	sema domain, immunoglobulin domain (Ig), short basic domain, secreted, (semaphorin) 3G	FLJ00014|MGC119473|sem2	3
SEMA4A	64218	sema domain, immunoglobulin domain (Ig), transmembrane domain (TM) and short cytoplasmic domain, (semaphorin) 4A	CORD10|FLJ12287|RP35|SEMAB|SEMB	1
SEMA4B	10509	sema domain, immunoglobulin domain (Ig), transmembrane domain (TM) and short cytoplasmic domain, (semaphorin) 4B	KIAA1745|MGC131831|SEMAC|SemC	15
SEMA4C	54910	sema domain, immunoglobulin domain (Ig), transmembrane domain (TM) and short cytoplasmic domain, (semaphorin) 4C	FLJ20369|KIAA1739|M-SEMA-F|MGC126382|MGC126383|SEMACL1|SEMAF|SEMAI	2
SEMA4D	10507	sema domain, immunoglobulin domain (Ig), transmembrane domain (TM) and short cytoplasmic domain, (semaphorin) 4D	C9orf164|CD100|FLJ33485|FLJ34282|FLJ39737|FLJ46484|M-sema-G|MGC169138|MGC169141|SEMAJ|coll-4	9
SEMA4F	10505	sema domain, immunoglobulin domain (Ig), transmembrane domain (TM) and short cytoplasmic domain, (semaphorin) 4F	M-SEMA|PRO2353|SEMAM|SEMAW|m-Sema-M	2
SEMA4G	57715	sema domain, immunoglobulin domain (Ig), transmembrane domain (TM) and short cytoplasmic domain, (semaphorin) 4G	FLJ20590|KIAA1619|MGC102867	10
SEMA5A	9037	sema domain, seven thrombospondin repeats (type 1 and type 1-like), transmembrane domain (TM) and short cytoplasmic domain, (semaphorin) 5A	FLJ12815|SEMAF|semF	5
SEMA5B	54437	sema domain, seven thrombospondin repeats (type 1 and type 1-like), transmembrane domain (TM) and short cytoplasmic domain, (semaphorin) 5B	FLJ10372|KIAA1445|SEMAG|SemG	3
SEMA6A	57556	sema domain, transmembrane domain (TM), and cytoplasmic domain, (semaphorin) 6A	HT018|KIAA1368|SEMA|SEMA6A1|SEMAQ|VIA	5
SEMA6B	10501	sema domain, transmembrane domain (TM), and cytoplasmic domain, (semaphorin) 6B	SEM-SEMA-Y|SEMA-VIB|SEMAN|semaZ	19
SEMA6C	10500	sema domain, transmembrane domain (TM), and cytoplasmic domain, (semaphorin) 6C	SEMAY|m-SemaY|m-SemaY2	1
SEMA6D	80031	sema domain, transmembrane domain (TM), and cytoplasmic domain, (semaphorin) 6D	FLJ11598|KIAA1479	15
SEMA7A	8482	semaphorin 7A, GPI membrane anchor (John Milton Hagen blood group)	CD108|CDw108|H-SEMA-K1|H-Sema-L|JMH|MGC126692|MGC126696|SEMAK1|SEMAL	15
SLIT1	6585	slit homolog 1 (Drosophila)	MEGF4|MGC164811|SLIL1|SLIT3|Slit-1	10
SLIT2	9353	slit homolog 2 (Drosophila)	FLJ14420|SLIL3|Slit-2	4
SLURP1	57152	secreted LY6/PLAUR domain containing 1	ANUP|ARS|ArsB|LY6LS|MDM	8
SPP1	6696	secreted phosphoprotein 1	BNSP|BSPI|ETA-1|MGC110940|OPN	4
SST	6750	somatostatin	SMST	3
STC1	6781	stanniocalcin 1	STC	8
STC2	8614	stanniocalcin 2	STC-2|STCRP	5
TAC1	6863	tachykinin, precursor 1	Hs.2563|NK2|NKNA|NPK|TAC2	7
TDGF1	6997	teratocarcinoma-derived growth factor 1	CR|CRGF|CRIPTO|Cripto-1	3
TDGF3	6998	teratocarcinoma-derived growth factor 3, pseudogene	CR-3|CRIPTO|CRIPTO-3|TDGF1|TDGF2	X
TG	7038	thyroglobulin	AITD3|TGN	8
TGFA	7039	transforming growth factor, alpha	TFGA	2
TGFB1	7040	transforming growth factor, beta 1	CED|DPD1|TGFB|TGFbeta	19
TGFB2	7042	transforming growth factor, beta 2	MGC116892|TGF-beta2	1
TGFB3	7043	transforming growth factor, beta 3	ARVD|FLJ16571|TGF-beta3	14
THPO	7066	thrombopoietin	MGC163194|MGDF|MKCSF|ML|MPLLG|TPO	3
TNC	3371	tenascin C	HXB|MGC167029|TN	9
TNF	7124	tumor necrosis factor (TNF superfamily, member 2)	DIF|TNF-alpha|TNFA|TNFSF2	6
TNFRSF11B	4982	tumor necrosis factor receptor superfamily, member 11b	MGC29565|OCIF|OPG|TR1	8
TNFSF10	8743	tumor necrosis factor (ligand) superfamily, member 10	APO2L|Apo-2L|CD253|TL2|TRAIL	3
TNFSF11	8600	tumor necrosis factor (ligand) superfamily, member 11	CD254|ODF|OPGL|OPTB2|RANKL|TRANCE|hRANKL2|sOdf	13
TNFSF12	8742	tumor necrosis factor (ligand) superfamily, member 12	APO3L|DR3LG|MGC129581|MGC20669|TWEAK	17
TNFSF13	8741	tumor necrosis factor (ligand) superfamily, member 13	APRIL|CD256|TALL2|TRDL-1|UNQ383/PRO715|ligand	17
TNFSF13B	10673	tumor necrosis factor (ligand) superfamily, member 13b	BAFF|BLYS|CD257|DTL|TALL-1|TALL1|THANK|TNFSF20|ZTNF4	13
TNFSF14	8740	tumor necrosis factor (ligand) superfamily, member 14	CD258|HVEML|LIGHT|LTg|TR2	19
TNFSF15	9966	tumor necrosis factor (ligand) superfamily, member 15	MGC129934|MGC129935|TL1|TL1A|VEGI|VEGI192A	9
TNFSF18	8995	tumor necrosis factor (ligand) superfamily, member 18	AITRL|GITRL|MGC138237|TL6|hGITRL	1
TNFSF4	7292	tumor necrosis factor (ligand) superfamily, member 4	CD134L|CD252|GP34|OX-40L|OX4OL|TXGP1	1
TNFSF8	944	tumor necrosis factor (ligand) superfamily, member 8	CD153|CD30L|CD30LG|MGC138144	9
TNFSF9	8744	tumor necrosis factor (ligand) superfamily, member 9	4-1BB-L|CD137L	19
TOR2A	27433	torsin family 2, member A	FLJ14771|MGC99558|TORP1	9
TRH	7200	thyrotropin-releasing hormone	MGC125964|MGC125965	3
TSHB	7252	thyroid stimulating hormone, beta	CHNG4|TSH-BETA	1
TSLP	85480	thymic stromal lymphopoietin	-	5
TXLNA	200081	taxilin alpha	DKFZp451J0118|IL14|MGC118870|MGC118871|RP4-622L5.4|TXLN	1
TYMP	1890	thymidine phosphorylase	ECGF1|MNGIE|PDECGF|TP|hPD-ECGF	22
UCN	7349	urocortin	MGC129974|MGC129975|UI|UROC	2
UCN2	90226	urocortin 2	SRP|UCN-II|UCNI|UR|URP	3
UCN3	114131	urocortin 3 (stresscopin)	MGC119002|SCP|SPC|UCNIII	10
UTS2	10911	urotensin 2	PRO1068|U-II|UCN2|UII	1
UTS2D	257313	urotensin 2 domain containing	MGC138371|U2B|URP	3
VEGFA	7422	vascular endothelial growth factor A	MGC70609|MVCD1|VEGF|VEGF-A|VPF	6
VEGFB	7423	vascular endothelial growth factor B	VEGFL|VRF	11
VEGFC	7424	vascular endothelial growth factor C	Flt4-L|VRP	4
VGF	7425	VGF nerve growth factor inducible	-	7
VIP	7432	vasoactive intestinal peptide	MGC13587|PHM27	6
XCL1	6375	chemokine (C motif) ligand 1	ATAC|LPTN|LTN|SCM-1|SCM-1a|SCM1|SCYC1	1
XCL2	6846	chemokine (C motif) ligand 2	SCM-1b|SCM1B|SCYC2	1
