# Supplementary material for: Expression of Cytokine-Coding Genes BMP8B, LEFTY1 and INSL5 Could Distinguish between Ulcerative Colitis and Crohn’s Disease
Source: Genes (Basel). 2021 Sep 23;12(10):1477. doi: 10.3390/genes12101477 (PMC8535226; doi:10.3390/genes12101477)
Supplement: Supplementary file 1 [file genes-12-01477-s001.zip › TableS2.xlsx]

## Sheet: Sheet1
Gene Symbol	ProbeID	logFC	p-value	GSE project	Comparison	Significant in
BMP8A	A_23_P115118	0.572983	0.0168679	GSE24287	CDvsN	CD
CCL13	/	0.714392	0.0106799	GSE66207	CDvsN	CD
FGF13	/	-0.511394	0.00392109	GSE66207	CDvsN	CD
GREM2	/	-0.517343	0.0365652	GSE66207	CDvsN	CD
HDGFRP3	/	-0.697009	0.0037669	GSE66207	CDvsN	CD
LEFTY2	/	-0.703339	0.0152954	GSE66207	CDvsN	CD
NOV	/	-0.648424	0.000447269	GSE66207	CDvsN	CD
SLURP1	A_24_P269527	0.553403	0.0003669	GSE24287	CDvsN	CD
BMP8B	A_23_P115118	0.572983	0.0168679	GSE24287	CDvsN	CD, UC
BMP8B	7915252	-0.951564	0.000236673	GSE48958	UCvsN	CD, UC
BMP8B	ILMN_2123415	-0.781557	0.000809579	GSE53306	UCvsN	CD, UC
BMP8B	235275_at	-0.648161	0.00683446	GSE13367	UCvsN	CD, UC
CCL24	/	0.511824	0.0469763	GSE66207	CDvsN	CD, UC
CCL24	8140367	1.12049	0.00631925	GSE48958	UCvsN	CD, UC
CCL24	17058870	1.64574	2.58e-08	GSE65114	UCvsN	CD, UC
CCL24	ILMN_1653766	2.25244	6.42e-07	GSE53306	UCvsN	CD, UC
CCL25	/	1.93335	0.0376804	GSE66207	CDvsN	CD, UC
CCL25	ILMN_1782596	-0.806799	0.000325194	GSE53306	UCvsN	CD, UC
CXCL12	/	-0.639599	0.0219036	GSE66207	CDvsN	CD, UC
CXCL12	ILMN_1791447	-0.861005	0.00324397	GSE53306	UCvsN	CD, UC
CXCL12	16713530	0.509244	0.00358283	GSE65114	UCvsN	CD, UC
CXCL12	203666_at	0.685652	0.00811228	GSE13367	UCvsN	CD, UC
CXCL12	ILMN_1803825	1.23931	0.000442467	GSE53306	UCvsN	CD, UC
CXCL5	/	1.12547	0.0018849	GSE66207	CDvsN	CD, UC
CXCL5	ILMN_2171384	1.73482	3e-05	GSE53306	UCvsN	CD, UC
CXCL5	214974_x_at	2.90523	0.000336723	GSE13367	UCvsN	CD, UC
CXCL6	/	1.20384	0.00104172	GSE66207	CDvsN	CD, UC
CXCL6	16967779	0.604823	0.00767986	GSE65114	UCvsN	CD, UC
CXCL6	ILMN_1779234	1.17853	2.13e-05	GSE53306	UCvsN	CD, UC
CXCL6	ILMN_2161577	2.77378	6.11e-09	GSE53306	UCvsN	CD, UC
CXCL6	206336_at	3.02032	5.84e-05	GSE13367	UCvsN	CD, UC
CXCL9	/	0.987334	0.0256851	GSE66207	CDvsN	CD, UC
CXCL9	203915_at	2.37944	0.0144483	GSE13367	UCvsN	CD, UC
CXCL9	16977045	2.68651	4.02e-05	GSE65114	UCvsN	CD, UC
CXCL9	8101118	3.09812	8.24e-06	GSE48958	UCvsN	CD, UC
DEFA5	/	3.78108	0.00276385	GSE66207	CDvsN	CD, UC
DEFA5	ILMN_1770424	2.82014	0.000392033	GSE53306	UCvsN	CD, UC
DEFA5	17074336	2.88856	9.82e-05	GSE65114	UCvsN	CD, UC
DEFA5	207529_at	3.11576	0.00484468	GSE13367	UCvsN	CD, UC
EDN2	/	0.934335	0.0208124	GSE66207	CDvsN	CD, UC
EDN2	7915385	-0.586169	0.00247048	GSE48958	UCvsN	CD, UC
EDN2	16685923	-0.541965	2.48e-05	GSE65114	UCvsN	CD, UC
EREG	/	-0.619489	0.0467086	GSE66207	CDvsN	CD, UC
EREG	8095728	0.809232	0.00406074	GSE48958	UCvsN	CD, UC
FAM3B	/	2.35346	0.00225225	GSE66207	CDvsN	CD, UC
FAM3B	ILMN_1685767	-0.720793	0.00212305	GSE53306	UCvsN	CD, UC
FGF2	/	-0.655858	0.0104086	GSE66207	CDvsN	CD, UC
FGF2	16970404	0.699638	0.00264255	GSE65114	UCvsN	CD, UC
FGF2	8097256	1.0953	7.75e-06	GSE48958	UCvsN	CD, UC
IL32	/	1.06136	0.00251803	GSE66207	CDvsN	CD, UC
IL32	ILMN_2368530	0.710319	6.32e-06	GSE53306	UCvsN	CD, UC
INSL5	/	-1.26396	0.0149891	GSE66207	CDvsN	CD, UC
INSL5	7916785	3.22188	6.9e-05	GSE48958	UCvsN	CD, UC
LEFTY1	/	-1.38286	0.0433809	GSE66207	CDvsN	CD, UC
LEFTY1	7924663	0.67641	0.000507649	GSE48958	UCvsN	CD, UC
LEFTY1	ILMN_1660317	1.16252	0.00102245	GSE53306	UCvsN	CD, UC
MDK	/	1.02629	0.00545563	GSE66207	CDvsN	CD, UC
MDK	ILMN_1723087	0.503823	2.57e-05	GSE53306	UCvsN	CD, UC
MDK	16724346	0.592705	0.000340691	GSE65114	UCvsN	CD, UC
MDK	209035_at	0.698572	0.00336627	GSE13367	UCvsN	CD, UC
NTS	/	2.08251	0.0122353	GSE66207	CDvsN	CD, UC
NTS	ILMN_1764690	-0.815226	0.00270903	GSE53306	UCvsN	CD, UC
OGN	/	-0.945099	0.00448469	GSE66207	CDvsN	CD, UC
OGN	ILMN_2387105	-1.68607	0.000192368	GSE53306	UCvsN	CD, UC
OGN	ILMN_1790098	-1.475	0.000268122	GSE53306	UCvsN	CD, UC
OGN	17095870	1.75244	9.55e-06	GSE65114	UCvsN	CD, UC
OSGIN1	/	0.823674	0.00301251	GSE66207	CDvsN	CD, UC
OSGIN1	ILMN_2255877	-0.675582	0.000486449	GSE53306	UCvsN	CD, UC
OSGIN1	ILMN_2319588	0.703632	0.0453817	GSE53306	UCvsN	CD, UC
PDGFD	/	-0.556389	0.0123218	GSE66207	CDvsN	CD, UC
PDGFD	ILMN_1803094	-1.40222	3.27e-05	GSE53306	UCvsN	CD, UC
PTN	/	-1.00547	0.000107243	GSE66207	CDvsN	CD, UC
PTN	211737_x_at	-0.806613	0.0221014	GSE13367	UCvsN	CD, UC
PTN	209466_x_at	-0.540734	0.0344278	GSE13367	UCvsN	CD, UC
PTN	ILMN_1813753	-0.517909	8.21e-09	GSE53306	UCvsN	CD, UC
REG1A	/	4.32207	0.000318509	GSE66207	CDvsN	CD, UC
REG1A	16881964	2.31543	1.66e-05	GSE65114	UCvsN	CD, UC
REG1A	ILMN_1802441	4.09157	1e-07	GSE53306	UCvsN	CD, UC
REG1A	8042986	4.09903	5.74e-05	GSE48958	UCvsN	CD, UC
REG1A	209752_at	4.76163	6.02e-06	GSE13367	UCvsN	CD, UC
SECTM1	/	1.08308	0.00264044	GSE66207	CDvsN	CD, UC
SECTM1	ILMN_1652277	-1.01755	0.000481134	GSE53306	UCvsN	CD, UC
SECTM1	8019486	-0.698154	0.00363084	GSE48958	UCvsN	CD, UC
SEMA3A	/	-0.655108	0.0215159	GSE66207	CDvsN	CD, UC
SEMA3A	8140668	0.820766	0.00024913	GSE48958	UCvsN	CD, UC
SEMA3E	/	-0.881594	0.00178288	GSE66207	CDvsN	CD, UC
SEMA3E	ILMN_1651547	-0.775975	0.000290077	GSE53306	UCvsN	CD, UC
SEMA3E	ILMN_2154322	-0.598121	5.14e-05	GSE53306	UCvsN	CD, UC
SEMA6D	/	0.83406	0.00545874	GSE66207	CDvsN	CD, UC
SEMA6D	233882_s_at	-0.988343	0.0106823	GSE13367	UCvsN	CD, UC
SEMA6D	226492_at	-0.974896	0.0129996	GSE13367	UCvsN	CD, UC
SEMA6D	7983527	-0.87675	5.11e-05	GSE48958	UCvsN	CD, UC
SEMA6D	16800707	-0.624264	2.76e-06	GSE65114	UCvsN	CD, UC
SEMA6D	ILMN_2317493	-0.613727	0.000538335	GSE53306	UCvsN	CD, UC
SEMA6D	ILMN_1654540	-0.584106	0.0131831	GSE53306	UCvsN	CD, UC
TYMP	/	0.648598	0.0229003	GSE66207	CDvsN	CD, UC
TYMP	8077103	0.697573	1.07e-05	GSE48958	UCvsN	CD, UC
TYMP	ILMN_1690939	0.76722	0.0392277	GSE53306	UCvsN	CD, UC
TYMP	217497_at	0.785955	0.0207566	GSE13367	UCvsN	CD, UC
TYMP	ILMN_3223126	1.03842	9.21e-05	GSE53306	UCvsN	CD, UC
TYMP	ILMN_1701621	1.14511	2.36e-08	GSE53306	UCvsN	CD, UC
TYMP	204858_s_at	1.16938	0.00138278	GSE13367	UCvsN	CD, UC
TYMP	ILMN_3297126	1.18585	0.00127637	GSE53306	UCvsN	CD, UC
TYMP	ILMN_1738867	1.25476	2.12e-05	GSE53306	UCvsN	CD, UC
VIP	/	-1.22873	0.00327273	GSE66207	CDvsN	CD, UC
VIP	206577_at	2.22264	0.000151858	GSE13367	UCvsN	CD, UC
VIP	17013856	3.31787	0	GSE65114	UCvsN	CD, UC
ADIPOQ	16949397	1.21652	0.00689478	GSE65114	UCvsN	UC
ADM	16721905	0.836117	3.62e-05	GSE65114	UCvsN	UC
ADM	202912_at	1.13139	0.0206036	GSE13367	UCvsN	UC
ADM	ILMN_1708934	1.38816	1.9e-11	GSE53306	UCvsN	UC
ADM	7938390	1.5535	2.04e-06	GSE48958	UCvsN	UC
ADM2	ILMN_1702933	0.963837	0.000411512	GSE53306	UCvsN	UC
AGT	16700385	0.647384	6.42e-05	GSE65114	UCvsN	UC
AGT	7924987	1.32113	0.000301183	GSE48958	UCvsN	UC
AGT	ILMN_1813530	1.38744	5.26e-05	GSE53306	UCvsN	UC
AGT	202834_at	1.58762	2.99e-05	GSE13367	UCvsN	UC
ANGPTL7	ILMN_1813361	-0.634588	0.000472695	GSE53306	UCvsN	UC
AREG	8095736	0.732691	0.000177331	GSE48958	UCvsN	UC
AREG	205239_at	0.9655	0.0258765	GSE13367	UCvsN	UC
AREG	16967853	1.53746	3.05e-05	GSE65114	UCvsN	UC
AREG	16967863	1.70612	1.77e-05	GSE65114	UCvsN	UC
AREG	8095744	1.80806	3.26e-06	GSE48958	UCvsN	UC
BMP1	8145055	-0.52807	9.63e-05	GSE48958	UCvsN	UC
BMP2	205290_s_at	-0.526148	0.0260228	GSE13367	UCvsN	UC
BMP3	8096070	-3.38984	1.13e-06	GSE48958	UCvsN	UC
BMP3	16968356	-2.21555	2.86e-06	GSE65114	UCvsN	UC
BMP3	ILMN_1682661	-1.1877	0.000796297	GSE53306	UCvsN	UC
BMP5	ILMN_1660552	-1.55513	2.64e-07	GSE53306	UCvsN	UC
BMP5	17020258	-1.31178	7.92e-06	GSE65114	UCvsN	UC
BMP5	8127193	-0.622292	0.0398111	GSE48958	UCvsN	UC
BMP6	8116818	0.82005	0.00079687	GSE48958	UCvsN	UC
BMP7	ILMN_1741566	0.694631	0.00131392	GSE53306	UCvsN	UC
C3	ILMN_1662523	0.927221	0.00115508	GSE53306	UCvsN	UC
C3	217767_at	2.6445	5.13e-06	GSE13367	UCvsN	UC
C3	16867784	2.71927	7.67e-08	GSE65114	UCvsN	UC
C3	8033257	2.87401	2.86e-06	GSE48958	UCvsN	UC
CAT	7939298	-0.744221	1e-06	GSE48958	UCvsN	UC
CCL11	16833218	1.12844	0.00491302	GSE65114	UCvsN	UC
CCL11	8006445	1.14878	0.00082314	GSE48958	UCvsN	UC
CCL11	ILMN_1725519	1.78574	1.3e-06	GSE53306	UCvsN	UC
CCL11	210133_at	2.42925	0.000357201	GSE13367	UCvsN	UC
CCL14	8014349	-0.689453	3.2e-06	GSE48958	UCvsN	UC
CCL14	ILMN_3192001	-0.635835	0.00280384	GSE53306	UCvsN	UC
CCL18	ILMN_1654411	1.12285	0.000962351	GSE53306	UCvsN	UC
CCL18	16833411	1.22081	1.45e-05	GSE65114	UCvsN	UC
CCL18	209924_at	2.36767	5.34e-05	GSE13367	UCvsN	UC
CCL18	32128_at	2.46607	2.01e-05	GSE13367	UCvsN	UC
CCL18	8006594	2.62143	6.14e-07	GSE48958	UCvsN	UC
CCL19	17093536	1.28483	0.00308815	GSE65114	UCvsN	UC
CCL19	ILMN_1769129	1.53108	0.00312981	GSE53306	UCvsN	UC
CCL19	8160879	1.98819	0.000401867	GSE48958	UCvsN	UC
CCL19	210072_at	1.99079	0.00770115	GSE13367	UCvsN	UC
CCL2	ILMN_1720048	0.615427	3.23e-05	GSE53306	UCvsN	UC
CCL2	8006433	2.35321	8.55e-05	GSE48958	UCvsN	UC
CCL20	205476_at	1.69465	0.0138442	GSE13367	UCvsN	UC
CCL20	ILMN_1657234	1.87029	1.8e-07	GSE53306	UCvsN	UC
CCL20	8048864	2.59615	0.000141431	GSE48958	UCvsN	UC
CCL21	204606_at	1.4316	0.000169801	GSE13367	UCvsN	UC
CCL21	8160889	1.72272	0.00164698	GSE48958	UCvsN	UC
CCL21	17093543	2.18461	3.57e-05	GSE65114	UCvsN	UC
CCL22	16819478	0.519674	0.014405	GSE65114	UCvsN	UC
CCL22	207861_at	0.719773	0.0395553	GSE13367	UCvsN	UC
CCL22	7996022	1.30196	1.16e-07	GSE48958	UCvsN	UC
CCL22	ILMN_2160476	1.5345	5.05e-05	GSE53306	UCvsN	UC
CCL28	16995914	-0.520483	0.00254432	GSE65114	UCvsN	UC
CCL28	ILMN_2228845	0.598857	0.000122042	GSE53306	UCvsN	UC
CCL3	8019731	0.681997	6.94e-05	GSE48958	UCvsN	UC
CCL3	8014369	0.746526	0.000574812	GSE48958	UCvsN	UC
CCL3	205114_s_at	1.0088	0.0490323	GSE13367	UCvsN	UC
CCL3L1	8019731	0.681997	6.94e-05	GSE48958	UCvsN	UC
CCL3L1	205114_s_at	1.0088	0.0490323	GSE13367	UCvsN	UC
CCL3L3	8019731	0.681997	6.94e-05	GSE48958	UCvsN	UC
CCL3L3	8019731	0.681997	6.94e-05	GSE48958	UCvsN	UC
CCL3L3	205114_s_at	1.0088	0.0490323	GSE13367	UCvsN	UC
CCL3L3	205114_s_at	1.0088	0.0490323	GSE13367	UCvsN	UC
CCL4	16833426	0.742923	0.00149197	GSE65114	UCvsN	UC
CCL4	204103_at	1.25686	0.0199409	GSE13367	UCvsN	UC
CCL4	8019651	1.43009	2.91e-05	GSE48958	UCvsN	UC
CCL4L2	ILMN_2100209	-0.535165	0.0435545	GSE53306	UCvsN	UC
CCL4L2	ILMN_2100209	-0.535165	0.0435545	GSE53306	UCvsN	UC
CCL4L2	16833426	0.742923	0.00149197	GSE65114	UCvsN	UC
CCL4L2	16833426	0.742923	0.00149197	GSE65114	UCvsN	UC
CCL4L2	8019651	1.43009	2.91e-05	GSE48958	UCvsN	UC
CCL4L2	8019651	1.43009	2.91e-05	GSE48958	UCvsN	UC
CD320	ILMN_2115633	1.90445	3.26e-05	GSE53306	UCvsN	UC
CD40LG	17107329	0.574226	0.0010921	GSE65114	UCvsN	UC
CD70	ILMN_1760247	0.828804	0.000698961	GSE53306	UCvsN	UC
CHGA	ILMN_1669410	-0.577251	0.00183179	GSE53306	UCvsN	UC
CKLF	221058_s_at	0.506762	0.013423	GSE13367	UCvsN	UC
CKLF	ILMN_1712389	0.565429	0.000193289	GSE53306	UCvsN	UC
CKLF	ILMN_2287911	0.588407	0.00436094	GSE53306	UCvsN	UC
CKLF	223451_s_at	0.598073	0.0114401	GSE13367	UCvsN	UC
CKLF	ILMN_2414027	0.645745	0.00014471	GSE53306	UCvsN	UC
CKLF	219161_s_at	0.665516	0.00356336	GSE13367	UCvsN	UC
CLEC11A	211709_s_at	0.847426	0.000636589	GSE13367	UCvsN	UC
CMA1	16791419	0.674563	0.0116575	GSE65114	UCvsN	UC
CMTM1	ILMN_2287911	0.588407	0.00436094	GSE53306	UCvsN	UC
CMTM3	ILMN_1705442	0.546212	0.0150372	GSE53306	UCvsN	UC
CMTM3	224733_at	0.674632	0.00214261	GSE13367	UCvsN	UC
CMTM3	7996318	1.07665	1.62e-06	GSE48958	UCvsN	UC
CMTM4	16827123	-0.791304	3.93e-08	GSE65114	UCvsN	UC
CMTM4	225009_at	-0.782371	0.000787731	GSE13367	UCvsN	UC
CMTM4	224998_at	-0.776696	0.000317699	GSE13367	UCvsN	UC
CMTM4	8001830	-0.652352	6.79e-06	GSE48958	UCvsN	UC
CMTM6	223047_at	0.51652	0.0415413	GSE13367	UCvsN	UC
CMTM7	16938656	0.688684	6.48e-05	GSE65114	UCvsN	UC
CMTM7	ILMN_1698934	0.727524	4.77e-06	GSE53306	UCvsN	UC
CMTM7	226017_at	0.990181	3.72e-05	GSE13367	UCvsN	UC
CMTM7	8078405	0.995111	1.04e-06	GSE48958	UCvsN	UC
CSF1	ILMN_1805930	-1.01955	0.000125868	GSE53306	UCvsN	UC
CSF1	7903786	0.591318	0.000828122	GSE48958	UCvsN	UC
CSF2	ILMN_1661861	1.22408	4.62e-05	GSE53306	UCvsN	UC
CSF3	ILMN_2322768	1.60636	0.00070313	GSE53306	UCvsN	UC
CSF3	ILMN_1697069	2.43616	1.6e-08	GSE53306	UCvsN	UC
CTF1	ILMN_1661804	-1.63267	1.28e-06	GSE53306	UCvsN	UC
CTGF	209101_at	0.970176	0.00234842	GSE13367	UCvsN	UC
CTGF	8129562	1.44377	8.12e-06	GSE48958	UCvsN	UC
CTGF	17023646	1.94354	2.2e-11	GSE65114	UCvsN	UC
CTSG	7978351	0.618525	0.026349	GSE48958	UCvsN	UC
CX3CL1	203687_at	0.563459	0.0196842	GSE13367	UCvsN	UC
CX3CL1	823_at	0.604141	0.0438856	GSE13367	UCvsN	UC
CX3CL1	7996027	0.795674	4.35e-05	GSE48958	UCvsN	UC
CXCL1	16967794	1.15474	0.000308685	GSE65114	UCvsN	UC
CXCL1	ILMN_1787897	1.65297	0	GSE53306	UCvsN	UC
CXCL1	204470_at	3.09241	0.000776039	GSE13367	UCvsN	UC
CXCL1	8095697	3.44683	1.07e-08	GSE48958	UCvsN	UC
CXCL10	ILMN_1791759	1.54416	0.0151378	GSE53306	UCvsN	UC
CXCL10	16977052	1.99091	0.000599084	GSE65114	UCvsN	UC
CXCL10	8101126	3.17186	0.000253299	GSE48958	UCvsN	UC
CXCL11	16977058	2.40274	1.73e-05	GSE65114	UCvsN	UC
CXCL11	8101131	3.5276	4.58e-06	GSE48958	UCvsN	UC
CXCL13	ILMN_1718552	1.46155	0.00035724	GSE53306	UCvsN	UC
CXCL13	16968098	2.30819	0.000469593	GSE65114	UCvsN	UC
CXCL13	8095886	2.97732	8.7e-06	GSE48958	UCvsN	UC
CXCL13	205242_at	4.21487	4.09e-05	GSE13367	UCvsN	UC
CXCL16	223454_at	0.543522	0.0186798	GSE13367	UCvsN	UC
CXCL16	16840113	0.792734	1.87e-05	GSE65114	UCvsN	UC
CXCL16	8011713	1.18806	1.25e-07	GSE48958	UCvsN	UC
CXCL17	ILMN_1796337	1.53017	0.000328456	GSE53306	UCvsN	UC
CXCL2	ILMN_1682636	1.28739	6.34e-09	GSE53306	UCvsN	UC
CXCL2	8100994	2.30837	9.45e-07	GSE48958	UCvsN	UC
CXCL2	209774_x_at	2.48773	0.00961412	GSE13367	UCvsN	UC
CXCL3	207850_at	2.37236	0.0032978	GSE13367	UCvsN	UC
CYR61	201289_at	1.87108	0.0136479	GSE13367	UCvsN	UC
CYR61	7902687	2.02832	1.94e-06	GSE48958	UCvsN	UC
CYR61	16666738	2.3122	1.38e-08	GSE65114	UCvsN	UC
DEFB1	210397_at	-1.03692	0.0116592	GSE13367	UCvsN	UC
DEFB1	17074296	-0.80592	0.00257438	GSE65114	UCvsN	UC
DEFB103A	ILMN_2132515	0.7156	0.00348629	GSE53306	UCvsN	UC
EBI3	219424_at	0.573907	0.00901587	GSE13367	UCvsN	UC
EBI3	8024792	0.721483	1.89e-05	GSE48958	UCvsN	UC
EBI3	16857136	0.762097	4.41e-06	GSE65114	UCvsN	UC
EBI3	ILMN_1802653	1.29758	0.000138596	GSE53306	UCvsN	UC
EDN1	8116921	-0.840656	0.0389998	GSE48958	UCvsN	UC
EDN1	17004903	-0.705158	0.000281202	GSE65114	UCvsN	UC
EDN1	218995_s_at	-0.629508	0.00842374	GSE13367	UCvsN	UC
EDN3	208399_s_at	-1.20373	0.00124769	GSE13367	UCvsN	UC
EDN3	8063729	-1.09135	0.000130823	GSE48958	UCvsN	UC
EDN3	16915412	-0.719549	3.13e-05	GSE65114	UCvsN	UC
EDN3	ILMN_2358886	-0.605113	0.0294404	GSE53306	UCvsN	UC
FAM3C	ILMN_1777261	-0.859115	7.04e-09	GSE53306	UCvsN	UC
FAM3C	ILMN_2368773	-0.824384	3.33e-09	GSE53306	UCvsN	UC
FAM3C	8166442	0.722006	0.00078806	GSE48958	UCvsN	UC
FAM3D	ILMN_1720433	0.58709	1.06e-07	GSE53306	UCvsN	UC
FGF10	16995989	0.77123	4.59e-05	GSE65114	UCvsN	UC
FGF12	ILMN_1672229	0.536856	0.0427003	GSE53306	UCvsN	UC
FGF7	1554741_s_at	1.35596	0.000195607	GSE13367	UCvsN	UC
FGF7	16800921	1.44796	7.64e-06	GSE65114	UCvsN	UC
FGF9	ILMN_1762531	-1.42787	0.000385481	GSE53306	UCvsN	UC
FGF9	206404_at	-1.28628	0.000183924	GSE13367	UCvsN	UC
GAL	16728141	0.917261	5.2e-11	GSE65114	UCvsN	UC
GDF15	8027002	1.28672	0.000172691	GSE48958	UCvsN	UC
GHRL	ILMN_1696380	1.01482	0.0151389	GSE53306	UCvsN	UC
GMFB	7979260	-0.686722	2.57e-06	GSE48958	UCvsN	UC
GMFG	16872194	0.812847	0.000154061	GSE65114	UCvsN	UC
GMFG	204220_at	1.22227	3.65e-05	GSE13367	UCvsN	UC
GMFG	8036710	1.39008	1.26e-06	GSE48958	UCvsN	UC
GNRH1	17075594	-0.582571	1.06e-06	GSE65114	UCvsN	UC
GREM1	16798951	2.1992	1.1e-06	GSE65114	UCvsN	UC
GREM1	7982377	2.26259	4.33e-05	GSE48958	UCvsN	UC
GREM1	218469_at	3.92334	3.59e-07	GSE13367	UCvsN	UC
GREM1	218468_s_at	4.06941	8.18e-08	GSE13367	UCvsN	UC
GRP	ILMN_2413323	-1.3005	0.000473681	GSE53306	UCvsN	UC
GUC2A	7915404	-3.33024	2.26e-09	GSE48958	UCvsN	UC
GUC2A	207003_at	-2.80052	5.13e-05	GSE13367	UCvsN	UC
GUC2A	16685953	-1.51501	0.000891527	GSE65114	UCvsN	UC
GUC2A	ILMN_1763749	-0.709403	8.88e-05	GSE53306	UCvsN	UC
HBEGF	203821_at	0.705979	0.0422067	GSE13367	UCvsN	UC
HBEGF	17000724	1.20559	0.00199475	GSE65114	UCvsN	UC
HBEGF	8114572	1.57546	0.000648253	GSE48958	UCvsN	UC
HDGF	ILMN_1765621	-0.830431	0.000749046	GSE53306	UCvsN	UC
HGF	17059165	0.912683	7.08e-05	GSE65114	UCvsN	UC
HGF	209960_at	1.11917	0.00285749	GSE13367	UCvsN	UC
HGF	ILMN_1801586	1.24125	2.24e-05	GSE53306	UCvsN	UC
HGF	8140556	1.58556	3.12e-06	GSE48958	UCvsN	UC
HGF	ILMN_1790149	1.7622	3.41e-07	GSE53306	UCvsN	UC
IFNG	16767247	0.565188	0.00317833	GSE65114	UCvsN	UC
IGF1	ILMN_1709613	-0.819181	0.000157348	GSE53306	UCvsN	UC
IGF1	16769250	0.708472	7.51e-05	GSE65114	UCvsN	UC
IGF2	202409_at	0.849015	0.000659304	GSE13367	UCvsN	UC
IL10	16698684	0.55811	6.62e-06	GSE65114	UCvsN	UC
IL10	ILMN_2073307	1.24772	1e-12	GSE53306	UCvsN	UC
IL11	ILMN_1788107	1.49119	0.00137657	GSE53306	UCvsN	UC
IL15	ILMN_1724181	0.752786	0.00149099	GSE53306	UCvsN	UC
IL15	ILMN_2369221	0.829696	0.00304265	GSE53306	UCvsN	UC
IL16	7985364	0.6875	0.000601838	GSE48958	UCvsN	UC
IL16	209828_s_at	1.15125	0.000149598	GSE13367	UCvsN	UC
IL16	209827_s_at	1.30268	0.000784867	GSE13367	UCvsN	UC
IL16	ILMN_2290628	1.38141	0.00064123	GSE53306	UCvsN	UC
IL17D	ILMN_1753823	-0.571183	0.0290427	GSE53306	UCvsN	UC
IL1A	ILMN_1658483	1.04203	0.000249153	GSE53306	UCvsN	UC
IL1A	16901974	1.2881	0.000488085	GSE65114	UCvsN	UC
IL1B	16901986	1.31439	0.00200725	GSE65114	UCvsN	UC
IL1B	ILMN_1775501	1.80534	4.83e-06	GSE53306	UCvsN	UC
IL1B	205067_at	2.14347	0.0067957	GSE13367	UCvsN	UC
IL1B	39402_at	2.26923	0.00342754	GSE13367	UCvsN	UC
IL1B	8054722	3.60549	8.04e-08	GSE48958	UCvsN	UC
IL1RN	212659_s_at	0.623416	0.0282914	GSE13367	UCvsN	UC
IL1RN	16884629	0.956201	0.000310665	GSE65114	UCvsN	UC
IL1RN	ILMN_1774874	1.90937	6.03e-06	GSE53306	UCvsN	UC
IL1RN	ILMN_1689734	2.16439	1.53e-06	GSE53306	UCvsN	UC
IL1RN	212657_s_at	2.57793	0.00140157	GSE13367	UCvsN	UC
IL1RN	8044574	2.84564	4.74e-08	GSE48958	UCvsN	UC
IL21	ILMN_1772674	0.621886	0.018481	GSE53306	UCvsN	UC
IL22	16767261	0.500178	0.000490437	GSE65114	UCvsN	UC
IL23A	ILMN_1715603	0.942225	0.0114774	GSE53306	UCvsN	UC
IL24	ILMN_2407799	1.12391	1.24e-05	GSE53306	UCvsN	UC
IL24	ILMN_1774685	2.84903	4.73e-07	GSE53306	UCvsN	UC
IL33	17083433	1.106	7.63e-06	GSE65114	UCvsN	UC
IL33	ILMN_1809099	1.28822	3.6e-05	GSE53306	UCvsN	UC
IL33	209821_at	1.49651	0.000657322	GSE13367	UCvsN	UC
IL34	7997128	0.711071	4.7e-06	GSE48958	UCvsN	UC
IL6	ILMN_1699651	1.41811	0.000460139	GSE53306	UCvsN	UC
IL6ST	16996320	0.510238	0.00504962	GSE65114	UCvsN	UC
IL6ST	16996298	0.583994	1.71e-06	GSE65114	UCvsN	UC
IL6ST	8112139	0.831333	1.86e-06	GSE48958	UCvsN	UC
IL7	ILMN_2059744	0.588435	7.7e-05	GSE53306	UCvsN	UC
INHBA	17056984	0.802193	0.00194246	GSE65114	UCvsN	UC
INHBA	ILMN_1719547	1.18811	5.32e-06	GSE53306	UCvsN	UC
INHBA	8139207	1.61022	8.63e-08	GSE48958	UCvsN	UC
INHBA	210511_s_at	2.53074	1.55e-07	GSE13367	UCvsN	UC
INHBA	227140_at	3.16952	5.13e-07	GSE13367	UCvsN	UC
INSL3	ILMN_2226271	0.543122	0.0448827	GSE53306	UCvsN	UC
JAG1	209099_x_at	0.507026	0.0255251	GSE13367	UCvsN	UC
JAG1	216268_s_at	0.567248	0.014092	GSE13367	UCvsN	UC
JAG1	ILMN_1691376	1.41554	0.000181228	GSE53306	UCvsN	UC
KITLG	ILMN_2341595	-1.03811	1.7e-06	GSE53306	UCvsN	UC
KITLG	7965322	-0.849761	1.41e-06	GSE48958	UCvsN	UC
LTA	ILMN_1795464	0.54228	0.00278606	GSE53306	UCvsN	UC
LTA	8179263	0.81732	3.6e-06	GSE48958	UCvsN	UC
LTB	ILMN_2376205	0.783832	1.03e-05	GSE53306	UCvsN	UC
LTB	ILMN_2376204	1.39866	3.53e-06	GSE53306	UCvsN	UC
LTB	207339_s_at	1.40886	0.00917952	GSE13367	UCvsN	UC
LTBP1	16878947	0.505193	0.000275067	GSE65114	UCvsN	UC
LTBP1	8041383	0.508843	0.000483561	GSE48958	UCvsN	UC
LTBP1	202729_s_at	0.68401	0.00420253	GSE13367	UCvsN	UC
LTBP2	16794719	0.585946	9.51e-05	GSE65114	UCvsN	UC
LTBP2	223690_at	1.27533	9.16e-06	GSE13367	UCvsN	UC
LTBP2	7980152	1.34243	9.28e-08	GSE48958	UCvsN	UC
LTBP2	204682_at	1.81201	8.58e-07	GSE13367	UCvsN	UC
LTBP3	ILMN_1737107	-1.61373	9.91e-05	GSE53306	UCvsN	UC
LTBP4	ILMN_2352917	-0.695717	6.32e-07	GSE53306	UCvsN	UC
MIA	ILMN_1745077	0.567898	0.0306909	GSE53306	UCvsN	UC
MIA	206560_s_at	0.849607	1.98e-05	GSE13367	UCvsN	UC
MIF	8071737	0.55282	0.000835279	GSE48958	UCvsN	UC
MIF	ILMN_1807074	0.885279	7.28e-07	GSE53306	UCvsN	UC
NAMPT	8142120	0.753806	0.00222652	GSE48958	UCvsN	UC
NAMPT	16713318	0.804669	0.000158695	GSE65114	UCvsN	UC
NAMPT	17061545	0.863301	4.69e-06	GSE65114	UCvsN	UC
NAMPT	ILMN_1653871	0.945245	7.4e-10	GSE53306	UCvsN	UC
NAMPT	7933084	0.998985	0.000942233	GSE48958	UCvsN	UC
NAMPT	217739_s_at	1.09621	0.0098447	GSE13367	UCvsN	UC
NAMPT	ILMN_1753111	1.21817	2.87e-08	GSE53306	UCvsN	UC
NAMPT	243296_at	1.41279	0.0336646	GSE13367	UCvsN	UC
NPY	ILMN_1731062	-1.19847	0.000557209	GSE53306	UCvsN	UC
NPY	17044372	-0.654017	3.64e-05	GSE65114	UCvsN	UC
NRG1	8145766	1.05619	0.000639633	GSE48958	UCvsN	UC
NRG1	ILMN_1737252	1.20624	0.00163342	GSE53306	UCvsN	UC
NRG1	ILMN_1731788	1.96781	1.64e-06	GSE53306	UCvsN	UC
NRG4	16811886	-0.600741	0.000114983	GSE65114	UCvsN	UC
NTF3	ILMN_1809364	0.567218	0.0290095	GSE53306	UCvsN	UC
NUDT6	ILMN_1780659	-0.734257	0.0417476	GSE53306	UCvsN	UC
NUDT6	220183_s_at	-0.545835	0.0213215	GSE13367	UCvsN	UC
NUDT6	ILMN_1694311	0.643237	0.00298391	GSE53306	UCvsN	UC
OSM	ILMN_1780546	1.33578	0.000189571	GSE53306	UCvsN	UC
PDGFB	ILMN_1737695	0.740827	0.0215536	GSE53306	UCvsN	UC
PDGFC	ILMN_1683023	-1.13818	1.86e-06	GSE53306	UCvsN	UC
PDGFC	218718_at	0.809275	0.0235324	GSE13367	UCvsN	UC
PDGFRA	ILMN_1681949	-0.666614	4.7e-06	GSE53306	UCvsN	UC
PDGFRA	8095080	0.614211	0.00378886	GSE48958	UCvsN	UC
PDGFRB	ILMN_1815057	0.894685	1.28e-10	GSE53306	UCvsN	UC
PDGFRB	202273_at	1.04019	1.3e-05	GSE13367	UCvsN	UC
PDGFRB	17001578	1.17584	2.52e-06	GSE65114	UCvsN	UC
PDGFRB	8115099	1.44792	1.95e-07	GSE48958	UCvsN	UC
PDGFRL	ILMN_1680339	-0.945726	0.0054001	GSE53306	UCvsN	UC
PENK	ILMN_1726711	-1.09407	4.61e-05	GSE53306	UCvsN	UC
PF4	206390_x_at	0.879385	0.00356086	GSE13367	UCvsN	UC
PGF	ILMN_1809813	1.59351	2.63e-06	GSE53306	UCvsN	UC
PLAU	16706180	0.830495	0.00117299	GSE65114	UCvsN	UC
PLAU	211668_s_at	1.02509	0.0018235	GSE13367	UCvsN	UC
PLAU	7928429	1.99974	4.04e-08	GSE48958	UCvsN	UC
PLAU	205479_s_at	2.04971	7.94e-05	GSE13367	UCvsN	UC
PLAU	ILMN_1656057	2.70726	1.05e-10	GSE53306	UCvsN	UC
PNOC	8145603	0.607704	6.82e-05	GSE48958	UCvsN	UC
PNOC	205901_at	1.86414	3.22e-05	GSE13367	UCvsN	UC
PPBP	16976821	1.38024	7.07e-05	GSE65114	UCvsN	UC
PROK2	16956213	0.721806	0.00132051	GSE65114	UCvsN	UC
PROK2	ILMN_1775257	2.14805	8.87e-08	GSE53306	UCvsN	UC
PROK2	232629_at	2.66217	0.000142609	GSE13367	UCvsN	UC
PTHLH	ILMN_2314169	0.975966	0.00204423	GSE53306	UCvsN	UC
RABEP2	ILMN_1679087	0.5406	0.00812871	GSE53306	UCvsN	UC
RABEP2	ILMN_1693466	0.691432	0.000174751	GSE53306	UCvsN	UC
RETNLB	223970_at	-1.78476	0.00208125	GSE13367	UCvsN	UC
RETNLB	223969_s_at	-1.75385	0.0101571	GSE13367	UCvsN	UC
RETNLB	8089394	-1.69163	7.91e-05	GSE48958	UCvsN	UC
RETNLB	16957200	-1.0316	0.00159183	GSE65114	UCvsN	UC
RNASE2	16781610	1.3264	0.000121181	GSE65114	UCvsN	UC
S100A6	ILMN_1713636	0.905703	0	GSE53306	UCvsN	UC
SAA1	ILMN_1808732	0.930041	9.59e-06	GSE53306	UCvsN	UC
SAA1	16722562	1.06658	6.98e-06	GSE65114	UCvsN	UC
SAA1	208607_s_at	1.37877	0.000104173	GSE13367	UCvsN	UC
SAA1	ILMN_2304512	1.40113	1.12e-06	GSE53306	UCvsN	UC
SAA1	214456_x_at	2.10537	5.97e-06	GSE13367	UCvsN	UC
SAA1	8180303	4.16796	2.5e-08	GSE48958	UCvsN	UC
SAA2	208607_s_at	1.37877	0.000104173	GSE13367	UCvsN	UC
SAA2	214456_x_at	2.10537	5.97e-06	GSE13367	UCvsN	UC
SAA2	8180303	4.16796	2.5e-08	GSE48958	UCvsN	UC
SCG2	ILMN_1703178	-1.0533	0.00011967	GSE53306	UCvsN	UC
SCG2	16908977	0.641615	0.000727491	GSE65114	UCvsN	UC
SEMA3B	ILMN_2406299	-1.16815	0.000757813	GSE53306	UCvsN	UC
SEMA3D	ILMN_2099773	-0.551908	0.00216499	GSE53306	UCvsN	UC
SEMA3F	8079896	0.522275	0.000143766	GSE48958	UCvsN	UC
SEMA3F	ILMN_1761540	0.839653	0.0122491	GSE53306	UCvsN	UC
SEMA4A	ILMN_1702787	0.890506	0.000382793	GSE53306	UCvsN	UC
SEMA4A	7906107	1.18128	1.88e-07	GSE48958	UCvsN	UC
SEMA4C	8054004	0.506995	0.000812095	GSE48958	UCvsN	UC
SEMA4C	46665_at	0.570584	0.00107996	GSE13367	UCvsN	UC
SEMA4D	17095587	0.61079	0.000175206	GSE65114	UCvsN	UC
SEMA4D	228891_at	1.00062	0.000391332	GSE13367	UCvsN	UC
SEMA4D	ILMN_1687533	1.10268	1.1e-07	GSE53306	UCvsN	UC
SEMA4D	8162236	1.23155	1.46e-08	GSE48958	UCvsN	UC
SEMA4D	203528_at	1.31807	4.24e-05	GSE13367	UCvsN	UC
SEMA4G	ILMN_1676248	-1.36483	7.27e-08	GSE53306	UCvsN	UC
SEMA4G	16708368	-0.799097	5.52e-07	GSE65114	UCvsN	UC
SEMA4G	219194_at	-0.752578	0.00384894	GSE13367	UCvsN	UC
SEMA5A	8110932	-1.29998	3.24e-07	GSE48958	UCvsN	UC
SEMA5A	213169_at	-1.02105	0.000375108	GSE13367	UCvsN	UC
SEMA5A	205405_at	-0.988516	0.000183355	GSE13367	UCvsN	UC
SEMA5A	229427_at	-0.891194	0.00683844	GSE13367	UCvsN	UC
SEMA5A	16994272	-0.586669	0.00984368	GSE65114	UCvsN	UC
SEMA6A	215028_at	-1.54168	2.69e-05	GSE13367	UCvsN	UC
SEMA6A	225660_at	-1.38823	1.19e-05	GSE13367	UCvsN	UC
SEMA6A	8113666	-1.07981	8.95e-06	GSE48958	UCvsN	UC
SEMA6A	223449_at	-1.03104	2.51e-05	GSE13367	UCvsN	UC
SEMA6A	16999083	-0.677211	3.81e-06	GSE65114	UCvsN	UC
SEMA6B	ILMN_1712914	-0.691767	0.000696691	GSE53306	UCvsN	UC
SEMA6B	16867349	0.610784	7.86e-05	GSE65114	UCvsN	UC
SEMA7A	ILMN_1756312	1.25789	4.45e-06	GSE53306	UCvsN	UC
SEMA7A	7990345	1.4025	3.97e-06	GSE48958	UCvsN	UC
SLIT2	ILMN_1676449	-0.698355	0.0408398	GSE53306	UCvsN	UC
SPP1	ILMN_1651354	0.922319	0.00940842	GSE53306	UCvsN	UC
SPP1	16968680	1.15761	5.83e-06	GSE65114	UCvsN	UC
SPP1	8096301	1.99921	0.000310441	GSE48958	UCvsN	UC
SPP1	209875_s_at	2.0006	0.00103052	GSE13367	UCvsN	UC
SST	ILMN_1812824	-1.31011	0.00130086	GSE53306	UCvsN	UC
STC1	204597_x_at	1.4631	0.000399856	GSE13367	UCvsN	UC
STC1	ILMN_1758164	1.57978	1.26e-06	GSE53306	UCvsN	UC
STC1	8149825	1.71221	0.000103342	GSE48958	UCvsN	UC
STC1	17075553	1.71566	7.74e-07	GSE65114	UCvsN	UC
STC1	204595_s_at	1.82434	0.000151558	GSE13367	UCvsN	UC
TAC1	ILMN_2342541	-0.513771	0.0023534	GSE53306	UCvsN	UC
TAC1	17048694	0.59953	2.16e-05	GSE65114	UCvsN	UC
TGFA	8052872	-0.85836	0.000391892	GSE48958	UCvsN	UC
TGFB1	16872551	0.900512	4.57e-07	GSE65114	UCvsN	UC
TGFB1	8037005	1.39129	1.52e-07	GSE48958	UCvsN	UC
TGFB2	16677556	0.868685	8.73e-05	GSE65114	UCvsN	UC
TNC	ILMN_1719759	1.3779	1.76e-07	GSE53306	UCvsN	UC
TNC	17097661	1.9171	1.5e-07	GSE65114	UCvsN	UC
TNC	8163637	2.55732	8.33e-06	GSE48958	UCvsN	UC
TNC	201645_at	2.65092	2.88e-05	GSE13367	UCvsN	UC
TNF	8179263	0.81732	3.6e-06	GSE48958	UCvsN	UC
TNFRSF11B	17080486	0.521725	0.00295214	GSE65114	UCvsN	UC
TNFRSF11B	204933_s_at	0.982007	0.0131257	GSE13367	UCvsN	UC
TNFRSF11B	8152512	1.07201	0.00195964	GSE48958	UCvsN	UC
TNFRSF11B	ILMN_1676663	1.85381	2.98e-06	GSE53306	UCvsN	UC
TNFSF12	16830520	0.550229	6.61e-05	GSE65114	UCvsN	UC
TNFSF12	ILMN_2399190	0.959667	1.36e-05	GSE53306	UCvsN	UC
TNFSF13	210314_x_at	0.561279	0.0179315	GSE13367	UCvsN	UC
TNFSF13	ILMN_2399190	0.959667	1.36e-05	GSE53306	UCvsN	UC
TNFSF13B	7969986	1.39997	7.94e-08	GSE48958	UCvsN	UC
TNFSF13B	223502_s_at	1.45327	0.00159384	GSE13367	UCvsN	UC
TNFSF13B	223501_at	1.59772	0.000759842	GSE13367	UCvsN	UC
TNFSF14	207907_at	0.512875	0.00646603	GSE13367	UCvsN	UC
TNFSF14	ILMN_1661343	0.851446	0.00811725	GSE53306	UCvsN	UC
TNFSF14	ILMN_1655414	1.07034	0.000874545	GSE53306	UCvsN	UC
TNFSF15	ILMN_2106380	0.632648	0.0220813	GSE53306	UCvsN	UC
TNFSF15	229242_at	0.928149	0.0177851	GSE13367	UCvsN	UC
TNFSF15	8163618	0.948002	5.84e-05	GSE48958	UCvsN	UC
TNFSF4	ILMN_2089875	-0.740317	0.00951585	GSE53306	UCvsN	UC
TNFSF8	8163629	1.44532	3.71e-07	GSE48958	UCvsN	UC
TNFSF8	17097653	2.20041	5.41e-10	GSE65114	UCvsN	UC
TNFSF9	ILMN_1751464	0.750133	0.00996826	GSE53306	UCvsN	UC
TSLP	ILMN_1801098	-1.70752	7.63e-06	GSE53306	UCvsN	UC
UCN2	ILMN_1652413	1.44392	0.000250273	GSE53306	UCvsN	UC
VEGFA	ILMN_1803882	-1.23055	0.00259453	GSE53306	UCvsN	UC
VEGFA	ILMN_2375879	1.14021	1.82e-07	GSE53306	UCvsN	UC
VEGFB	ILMN_1801814	-1.8098	2.78e-08	GSE53306	UCvsN	UC
VEGFB	ILMN_1722855	0.550974	2.55e-06	GSE53306	UCvsN	UC
VEGFC	8103822	0.519139	2.88e-05	GSE48958	UCvsN	UC
VEGFC	16981730	0.77624	6.71e-07	GSE65114	UCvsN	UC
VEGFC	209946_at	1.29902	2.81e-05	GSE13367	UCvsN	UC
VEGFC	ILMN_1701204	1.51704	2.3e-11	GSE53306	UCvsN	UC
