# Supplementary material for: Expression of Cytokine-Coding Genes BMP8B, LEFTY1 and INSL5 Could Distinguish between Ulcerative Colitis and Crohn’s Disease
Source: Genes (Basel). 2021 Sep 23;12(10):1477. doi: 10.3390/genes12101477 (PMC8535226; doi:10.3390/genes12101477)
Supplement: Supplementary file 1 [file genes-12-01477-s001.zip › TableS3.xlsx]

## Sheet: GO Biological Process
Gene Ontology (GO)
Biological process	CD (p-value)	UC (p-value)
positive regulation of behavior(3)	5.07e-08	2.65e-59
positive regulation of chemotaxis(4)	7.71e-07	2.15e-58
regulation of leukocyte migration(4)	1.74e-09	2.31e-55
myeloid leukocyte migration(4)	2.18e-06	1.77e-53
positive regulation of leukocyte migration(4)	6e-07	2.83e-48
regulation of leukocyte chemotaxis(5)	4.07e-07	1.05e-45
granulocyte chemotaxis(5)	0.000388	4.47e-44
positive regulation of peptidyl tyrosine phosphorylation(8)	1	1.01e-43
positive regulation of leukocyte chemotaxis(5)	8.12e-06	1.54e-43
granulocyte migration(5)	0.000543	3.88e-43
chemokine mediated signaling pathway(7)	2e-09	8.63e-42
neutrophil chemotaxis(6)	0.000281	9.7e-40
neutrophil migration(6)	0.000347	5e-39
negative regulation of cellular component movement(4)	7.71e-07	3.52e-35
lymphocyte chemotaxis(5)	6.67e-05	4.54e-34
positive regulation of cell division(4)	4.05e-05	2.12e-33
lymphocyte migration(4)	6.87e-06	1.13e-32
stem cell development(5)	0.0036	8.34e-32
mesenchyme development(5)	0.1615	9.02e-32
stem cell differentiation(6)	0.0147	9.93e-32
mesenchymal cell differentiation(6)	0.0909	2.22e-31
mesenchymal cell development(6)	0.0782	1.8e-30
negative regulation of growth(3)	1.99e-05	2.18e-30
positive regulation of epithelial cell proliferation(5)	6.67e-05	2.18e-30
monocyte chemotaxis(5)	2.07e-06	1.43e-29
morphogenesis of a branching structure(4)	0.0056	7.96e-29
positive regulation of response to wounding(4)	1	9.49e-29
developmental growth involved in morphogenesis(4)	0.000269	1.52e-28
morphogenesis of a branching epithelium(5)	0.0045	5.79e-28
positive regulation of inflammatory response(5)	1	4.85e-27
neural crest cell development(7)	0.0077	2.15e-26
negative regulation of cell growth(4)	4.64e-06	4.74e-26
neural crest cell differentiation(7)	0.0102	1.4e-25
negative regulation of behavior(3)	0.000119	3.15e-25
negative regulation of chemotaxis(4)	4.95e-05	3.17e-25
positive chemotaxis(5)	0.1615	5.85e-25
muscle cell proliferation(4)	4.95e-05	1.24e-24
regulation of axon guidance(5)	3.05e-05	2.54e-24
neuron projection extension involved in neuron projection guidance(6)&axon extension involved in axon guidance(7)	3.56e-05	5.01e-24
negative chemotaxis(5)	0.0024	9.58e-24
positive regulation of leukocyte proliferation(5)	1	1.6e-23
gland morphogenesis(5)	0.8095	1.82e-23
regulation of extent of cell growth(5)	1.91e-05	2.26e-23
osteoblast differentiation(5)	1	5.18e-23
smooth muscle cell proliferation(5)	1.01e-05	7.97e-23
negative regulation of cell development(5)	0.0165	9.65e-23
regulation of axon extension involved in axon guidance(6)	2.6e-05	9.95e-23
neural crest cell migration(6)	0.004	1.21e-22
regulation of axon extension(5)	0.000388	1.28e-22
negative regulation of axon guidance(5)	0.000673	1.86e-22
regulation of epithelial cell migration(4)	1	2.07e-22
developmental cell growth(4)	0.000134	2.44e-22
positive regulation of mononuclear cell proliferation(6)	1	3.19e-22
positive regulation of vasculature development(4)	0.7631	3.63e-22
connective tissue development(5)	0.0088	1.16e-21
cellular response to interleukin 1(7)	0.0141	2.51e-21
negative regulation of nervous system development(4)	0.0103	2.92e-21
regulation of smooth muscle cell proliferation(5)	0.000347	2.92e-21
positive regulation of angiogenesis(5)	0.6757	3.5e-21
axon extension(6)	0.000772	4e-21
regulation of cell size(5)	0.000123	4.76e-21
regulation of ossification(4)	1	5.82e-21
hormone secretion(6)	0.0207	7.42e-21
positive regulation of lymphocyte proliferation(6)	1	1.03e-20
negative regulation of axon extension(5)	0.0018	1.34e-20
negative regulation of neurogenesis(5)	0.008	1.53e-20
negative regulation of axon extension involved in axon guidance(6)	0.000673	1.61e-20
branching morphogenesis of an epithelial tube(5)	0.0627	1.83e-20
negative regulation of cell migration(5)	8.61e-06	2.22e-20
regulation of axonogenesis(7)	9.5e-05	2.51e-20
epithelial tube morphogenesis(5)	0.3426	2.55e-20
negative regulation of axonogenesis(6)	0.000111	3.53e-20
negative regulation of cell motility(4)	1.01e-05	5.53e-20
T cell proliferation(6)	1	6.43e-20
negative regulation of developmental growth(4)	0.000316	7.22e-20
positive regulation of endothelial cell proliferation(6)	0.000123	8.24e-20
response to interleukin 1(6)	0.0277	1.06e-19
neuron projection extension(5)	0.0017	1.3e-19
regulation of endothelial cell proliferation(6)	0.000388	2.28e-19
semaphorin plexin signaling pathway(6)	0.0014	2.69e-19
negative regulation of cell morphogenesis involved in differentiation(5)	0.000658	2.2e-18
regulation of T cell proliferation(7)	1	2.57e-18
endothelial cell proliferation(5)	0.000673	2.85e-18
negative regulation of neuron differentiation(6)	0.0038	5.15e-18
positive regulation of cytosolic calcium ion concentration(11)	0.1467	8.58e-18
cartilage development(5)	0.0042	8.78e-18
positive regulation of epithelial cell migration(4)	1	8.78e-18
negative regulation of secretion(4)	1	1.5e-17
regulation of extrinsic apoptotic signaling pathway(6)	1	2.13e-17
regulation of organ morphogenesis(5)	1	2.59e-17
cytosolic calcium ion homeostasis(10)	0.1749	3.52e-17
negative regulation of cell projection organization(5)	0.0013	4.21e-17
negative regulation of secretion by cell(4)	1	5.53e-17
cytokine metabolic process(5)	1	1.06e-16
positive regulation of protein kinase B signaling(6)	1	1.28e-16
negative regulation of neuron projection development(6)	0.000772	1.97e-16
positive regulation of T cell proliferation(7)	1	2.71e-16
protein kinase B signaling(6)	1	3.1e-16
positive regulation of JAK STAT cascade(6)	1	1.01e-15
regulation of transmembrane receptor protein serine threonine kinase signaling pathway(5)	1.27e-05	2.06e-15
endocrine process(5)	1	2.64e-15
endothelial cell migration(7)	0.9265	2.85e-15
cytokine biosynthetic process(5)	1	3e-15
regulation of osteoblast differentiation(5)	1	3.81e-15
T cell migration(5)	0.1169	4.68e-15
positive regulation of ossification(4)	1	5.41e-15
eosinophil chemotaxis(6)	0.055	5.48e-15
regulation of pathway restricted SMAD protein phosphorylation(6)	0.000115	6.98e-15
signal transduction in absence of ligand(5)&extrinsic apoptotic signaling pathway in absence of ligand(6)	1	7.05e-15
positive regulation of lipid metabolic process(4)	1	7.38e-15
pathway restricted SMAD protein phosphorylation(8)	0.000123	1.17e-14
regulation of protein kinase B signaling(6)	1	1.99e-14
eosinophil migration(6)	0.0712	2.02e-14
regulation of cytokine biosynthetic process(5)	1	2.33e-14
positive regulation of cytoplasmic transport(5)	1	2.93e-14
negative regulation of extrinsic apoptotic signaling pathway(6)	1	2.97e-14
regulation of hormone secretion(4)	1	3.71e-14
positive regulation of pathway restricted SMAD protein phosphorylation(6)	6.13e-05	4.28e-14
positive regulation of transmembrane receptor protein serine threonine kinase signaling pathway(5)	0.000554	5.42e-14
positive regulation of mitotic nuclear division(6)	1	6.35e-14
exocrine system development(5)	1	7.63e-14
regulation of extrinsic apoptotic signaling pathway in absence of ligand(7)	1	7.63e-14
regulation of JAK STAT cascade(6)	1	8.47e-14
regulation of morphogenesis of a branching structure(4)	1	9.13e-14
positive regulation of smooth muscle cell proliferation(5)	0.2037	1.32e-13
positive regulation of tyrosine phosphorylation of STAT protein(7)	1	1.32e-13
positive regulation of phosphatidylinositol 3 kinase signaling(6)	1	1.89e-13
positive regulation of developmental growth(4)	1	3.14e-13
positive regulation of nuclear division(5)	1	4.39e-13
regulation of tyrosine phosphorylation of STAT protein(7)	1	4.39e-13
SMAD protein signal transduction(5)	0.000123	5.14e-13
regulation of protein import into nucleus(6)	1	6.48e-13
phosphatidylinositol 3 kinase signaling(8)	1	7.87e-13
regulation of protein import(6)	1	8.14e-13
positive regulation of protein import into nucleus(5)	1	8.75e-13
tyrosine phosphorylation of STAT protein(7)	1	9.36e-13
nephron development(4)	1	9.64e-13
negative regulation of cell adhesion(4)	0.1355	1.08e-12
positive regulation of protein import(5)	1	1.08e-12
induction of positive chemotaxis(6)	1	1.27e-12
negative regulation of leukocyte migration(4)	0.000795	1.38e-12
regulation of endothelial cell migration(5)	1	1.5e-12
regulation of phosphatidylinositol 3 kinase signaling(6)	1	2.49e-12
regulation of cellular response to growth factor stimulus(4)	1	2.89e-12
regulation of protein localization to nucleus(6)	1	3.66e-12
positive regulation of nucleocytoplasmic transport(6)	1	3.89e-12
positive regulation of protein localization to nucleus(4)	1	4.26e-12
response to activity(3)	1	4.26e-12
positive regulation of intracellular protein transport(4)	1	4.53e-12
regulation of granulocyte chemotaxis(6)	1	6.29e-12
salivary gland morphogenesis(6)	1	6.29e-12
regulation of fibroblast proliferation(5)	1	7.72e-12
regulation of nucleocytoplasmic transport(7)	1	7.91e-12
positive regulation of fibroblast proliferation(5)	1	8.13e-12
fibroblast proliferation(4)	1	9.69e-12
regulation of heart contraction(6)	1	1.03e-11
regulation of interferon gamma production(5)	1	1.08e-11
positive regulation of osteoblast differentiation(5)	1	1.1e-11
positive regulation of mitotic cell cycle(5)	1	1.18e-11
salivary gland development(5)	1	1.19e-11
negative regulation of signal transduction in absence of ligand(5)&negative regulation of extrinsic apoptotic signaling pathway in absence of ligand(6)	1	1.47e-11
positive regulation of peptidyl serine phosphorylation(8)	1	1.68e-11
regulation of nuclear division(5)	1	1.68e-11
regulation of lymphocyte migration(5)	1	1.79e-11
tumor necrosis factor mediated signaling pathway(7)	1	2.39e-11
mammary gland development(5)	1	2.55e-11
kidney epithelium development(5)	1	2.77e-11
positive regulation of positive chemotaxis(5)	1	2.97e-11
interferon gamma production(5)	1	3.13e-11
mesonephros development(5)	1	3.13e-11
regulation of positive chemotaxis(5)	1	3.92e-11
negative regulation of cell cell adhesion(5)	0.9265	4.48e-11
negative regulation of hormone secretion(4)	0.3167	5.04e-11
regulation of mitotic nuclear division(6)	1	8.45e-11
positive regulation of lymphocyte migration(5)	1	8.69e-11
response to vitamin D(6)	1	8.69e-11
regulation of immunoglobulin production(5)	1	1.11e-10
myeloid leukocyte activation(4)	1	1.21e-10
leukocyte activation involved in immune response(4)	1	1.72e-10
response to vitamin(5)	1	1.72e-10
positive regulation of tyrosine phosphorylation of Stat3 protein(8)	1	1.78e-10
cell activation involved in immune response(4)	1	1.79e-10
regulation of muscle cell differentiation(5)	0.0025	1.84e-10
immunoglobulin production(4)	1	2.12e-10
regulation of cell substrate adhesion(5)	0.0702	2.61e-10
ovulation cycle process(3)	1	2.62e-10
positive regulation of cytokine secretion(5)	1	2.62e-10
regulation of B cell activation(6)	1	3.13e-10
positive regulation of lymphocyte differentiation(6)	1	3.24e-10
positive regulation of cytokine biosynthetic process(5)	1	3.67e-10
developmental maturation(4)	1	5.4e-10
regulation of neurological system process(5)	0.243	5.59e-10
kidney morphogenesis(5)	1	5.99e-10
ureteric bud development(6)	1	5.99e-10
regulation of tyrosine phosphorylation of Stat3 protein(8)	1	6.1e-10
positive regulation of stress activated MAPK cascade(7)	1	6.33e-10
T cell chemotaxis(6)	1	6.4e-10
mesonephric tubule development(5)&mesonephric epithelium development(6)	1	6.5e-10
positive regulation of stress activated protein kinase signaling cascade(6)	1	6.75e-10
regulation of cartilage development(5)	1	7.07e-10
regulation of interleukin 6 production(5)	1	7.75e-10
regulation of tumor necrosis factor production(6)	1	7.75e-10
tumor necrosis factor production(6)	1	7.75e-10
tyrosine phosphorylation of Stat3 protein(8)	1	8.62e-10
interleukin 1 production(5)	1	9.01e-10
interleukin 6 production(5)	1	1.02e-09
regulation of tumor necrosis factor superfamily cytokine production(5)	1	1.02e-09
cyclic nucleotide metabolic process(7)	1	1.19e-09
positive regulation of calcium ion transport(5)	0.5749	1.22e-09
tumor necrosis factor superfamily cytokine production(5)	1	1.22e-09
regulation of stress activated MAPK cascade(6)	1	1.25e-09
regulation of stress activated protein kinase signaling cascade(5)	1	1.32e-09
branching involved in salivary gland morphogenesis(6)	1	1.45e-09
ovulation cycle(3)	1	1.58e-09
peptide hormone secretion(7)	0.0112	1.59e-09
regulation of immunoglobulin mediated immune response(8)	1	1.68e-09
negative regulation of protein transport(4)	1	1.83e-09
regulation of purine nucleotide metabolic process(7)	1	1.93e-09
endocrine hormone secretion(6)	1	1.96e-09
regulation of B cell mediated immunity(7)	1	1.96e-09
chemokine production(5)	1	2.01e-09
negative regulation of homeostatic process(3)	1	2.14e-09
peptide secretion(6)	0.0123	2.16e-09
acute phase response(7)	1	2.27e-09
response to fungus(4)	0.1531	2.27e-09
regulation of cyclic nucleotide metabolic process(7)	1	2.42e-09
response to fatty acid(5)	1	2.47e-09
chronic inflammatory response(6)	1	2.97e-09
platelet derived growth factor receptor signaling pathway(8)	1	3.09e-09
negative regulation of vasculature development(4)	1	3.41e-09
nephron morphogenesis(4)	1	3.41e-09
regulation of NF kappaB import into nucleus(6)&NF kappaB import into nucleus(6)	1	3.57e-09
macrophage chemotaxis(5)	1	3.7e-09
positive regulation of acute inflammatory response(6)	1	3.7e-09
female sex differentiation(5)	1	4.43e-09
positive regulation of lipid transport(4)	1	4.76e-09
myoblast differentiation(6)	1	6.31e-09
positive regulation of nucleotide metabolic process(6)&positive regulation of purine nucleotide metabolic process(7)	0.7631	6.52e-09
positive regulation of B cell activation(6)	1	6.93e-09
positive regulation of B cell mediated immunity(7)&positive regulation of immunoglobulin mediated immune response(8)	1	7.11e-09
positive regulation of phosphatidylinositol 3 kinase activity(6)	1	7.11e-09
regulation of interleukin 12 production(5)	1	7.15e-09
regulation of kidney development(5)	1	7.15e-09
interleukin 12 production(5)	1	8.19e-09
regulation of cell matrix adhesion(6)	0.452	8.27e-09
regulation of striated muscle cell differentiation(6)	0.0147	9.09e-09
defense response to fungus(5)	0.0876	1.05e-08
positive regulation of lipid kinase activity(5)	1	1.05e-08
regulation of vascular endothelial growth factor production(5)	1	1.05e-08
positive regulation of endothelial cell migration(5)	1	1.05e-08
organ growth(4)	1	1.05e-08
regulation of mononuclear cell migration(5)	1	1.23e-08
positive regulation of interferon gamma production(5)	1	1.35e-08
regulation of renal system process(5)	1	1.52e-08
vascular endothelial growth factor production(5)	1	1.52e-08
regulation of transcription factor import into nucleus(7)	1	1.55e-08
mononuclear cell migration(4)	1	1.68e-08
positive regulation of calcium ion import(6)	1	1.68e-08
positive regulation of interleukin 12 production(5)	1	1.8e-08
positive regulation of protein tyrosine kinase activity(8)	1	1.8e-08
positive regulation of interleukin 6 production(5)	1	1.91e-08
positive regulation of cell substrate adhesion(5)	0.5363	1.97e-08
transcription factor import into nucleus(6)	1	1.97e-08
positive regulation of cytoskeleton organization(6)	1	2.12e-08
female gonad development(5)	1	2.33e-08
regulation of chemokine production(5)	1	2.39e-08
cell matrix adhesion(5)	1	2.47e-08
mammary gland duct morphogenesis(6)	1	2.51e-08
leukocyte apoptotic process(8)	1	2.73e-08
receptor metabolic process(5)	1	2.78e-08
positive regulation of protein complex assembly(4)	1	2.86e-08
cellular extravasation(4)	0.1169	2.94e-08
positive regulation of cyclic nucleotide metabolic process(7)	0.583	2.94e-08
lymphocyte activation involved in immune response(4)	1	3.12e-08
development of primary female sexual characteristics(5)	1	3.43e-08
positive regulation of neuron projection development(6)	1	3.43e-08
positive regulation of phospholipid metabolic process(5)	1	3.43e-08
regulation of smooth muscle cell migration(6)	1	3.43e-08
negative regulation of protein secretion(5)	0.6144	3.67e-08
nephron epithelium development(5)	1	3.67e-08
cAMP metabolic process(8)	1	3.68e-08
positive regulation of cell morphogenesis involved in differentiation(5)	1	3.68e-08
immunoglobulin secretion(5)	1	3.77e-08
digestive system development(5)	1	3.89e-08
positive regulation of kidney development(4)	1	3.93e-08
regulation of phosphatidylinositol 3 kinase activity(7)	1	3.93e-08
chronic inflammatory response to antigenic stimulus(5)	1	3.98e-08
negative regulation of angiogenesis(5)	1	4.88e-08
regulation of endocrine process(5)	1	5.36e-08
endothelium development(6)	1	5.72e-08
mammary gland epithelium development(6)	1	5.93e-08
negative regulation of blood vessel morphogenesis(5)	1	5.93e-08
positive regulation of T cell differentiation(7)	1	5.93e-08
regulation of lymphocyte chemotaxis(6)	1	6.16e-08
steroid hormone secretion(6)	1	6.16e-08
alpha beta T cell activation(6)	1	6.53e-08
cardiocyte differentiation(5)	1	7e-08
cytosolic calcium ion transport(10)	0.6923	7e-08
smooth muscle cell migration(6)	0.1486	7.03e-08
skeletal system morphogenesis(5)	1	7.05e-08
myeloid leukocyte mediated immunity(5)	0.3545	7.1e-08
positive regulation of T cell migration(6)	1	7.71e-08
positive regulation of blood circulation(4)	0.3617	7.78e-08
protein complex localization(5)	1	7.78e-08
regulation of stem cell differentiation(5)	1	7.94e-08
regulation of neutrophil chemotaxis(6)	1	9.66e-08
leukocyte homeostasis(3)	1	1.03e-07
cellular response to glucocorticoid stimulus(8)	1	1.05e-07
positive regulation of chemokine production(5)	1	1.05e-07
regulation of nitric oxide biosynthetic process(5)	1	1.05e-07
cardiac muscle tissue development(5)	1	1.16e-07
regulation of interleukin 17 production(5)	1	1.19e-07
regulation of lipid kinase activity(6)	1	1.19e-07
smooth muscle cell differentiation(6)	1	1.19e-07
glial cell differentiation(6)	1	1.42e-07
interleukin 17 production(5)	1	1.46e-07
regulation of T cell migration(6)	1	1.46e-07
cellular response to corticosteroid stimulus(7)	1	1.54e-07
actin cytoskeleton reorganization(6)	1	1.58e-07
positive regulation of cAMP metabolic process(8)	0.4339	1.58e-07
lipopolysaccharide mediated signaling pathway(6)	1	1.72e-07
muscle cell migration(5)	0.1856	1.72e-07
positive regulation of transcription factor import into nucleus(6)	1	1.72e-07
biomineral tissue development(5)	1	1.73e-07
regulation of cAMP metabolic process(8)	0.8309	1.73e-07
regulation of neutrophil migration(5)	1	1.75e-07
response to dexamethasone(6)	1	1.75e-07
mammary gland morphogenesis(6)	1	1.93e-07
actin polymerization or depolymerization(7)	1	2.08e-07
metanephros development(5)	1	2.18e-07
negative regulation of sequestering of calcium ion(4)&release of sequestered calcium ion into cytosol(5)	0.4674	2.18e-07
positive regulation of muscle cell differentiation(5)	0.4674	2.18e-07
mast cell chemotaxis(5)	1	2.2e-07
regulation of sequestering of calcium ion(4)	0.4752	2.36e-07
positive regulation of striated muscle cell differentiation(6)	0.2037	2.41e-07
positive regulation of tumor necrosis factor production(6)	1	2.41e-07
regulation of interleukin 1 production(5)	1	2.41e-07
negative regulation of smooth muscle cell proliferation(5)	0.0757	2.52e-07
positive regulation of NF kappaB import into nucleus(7)	1	2.52e-07
positive regulation of ion transmembrane transport(5)	1	2.52e-07
regulation of vascular permeability(4)	1	2.52e-07
nephron tubule development(6)	1	2.71e-07
regulation of lipid transport(5)	1	2.71e-07
sensory perception of pain(7)	0.4937	2.71e-07
sequestering of calcium ion(5)	0.5016	2.94e-07
positive regulation of tumor necrosis factor superfamily cytokine production(5)	1	2.98e-07
foam cell differentiation(6)&macrophage derived foam cell differentiation(7)	1	2.98e-07
regulation of vascular endothelial growth factor receptor signaling pathway(5)	1	2.98e-07
mast cell migration(5)	1	3.05e-07
regulation of cell shape(4)	0.049	3.25e-07
regulation of phospholipid metabolic process(6)	1	3.29e-07
sprouting angiogenesis(5)	0.2254	3.29e-07
negative regulation of leukocyte cell cell adhesion(6)	0.5204	3.37e-07
renal tubule development(5)	1	3.37e-07
positive regulation of cell growth(4)	1	3.41e-07
positive regulation of heart contraction(5)	1	3.49e-07
regulation of actin cytoskeleton reorganization(6)	1	3.49e-07
regulation of calcium ion import(6)	1	3.49e-07
endothelial cell differentiation(7)	1	3.6e-07
branching involved in ureteric bud morphogenesis(6)	1	4.03e-07
regulation of protein tyrosine kinase activity(8)	1	4.03e-07
cellular response to alcohol(6)	0.5443	4.19e-07
immunoglobulin mediated immune response(7)	1	4.24e-07
B cell mediated immunity(6)	1	4.76e-07
positive regulation of immunoglobulin production(5)	1	4.87e-07
bone mineralization(5)	1	5.63e-07
hyaluronan metabolic process(8)	1	5.74e-07
stem cell proliferation(4)	1	5.92e-07
regulation of acute inflammatory response(6)	1	6.09e-07
response to amino acid(5)	1	6.46e-07
T helper 1 type immune response(6)	1	6.68e-07
mesonephric tubule morphogenesis(6)	1	6.68e-07
ureteric bud morphogenesis(7)	1	6.68e-07
negative regulation of leukocyte tethering or rolling(6)	0.0034	6.98e-07
in utero embryonic development(7)	1	7.21e-07
corticosteroid hormone secretion(7)	1	7.46e-07
regulation of immunoglobulin secretion(6)	1	7.46e-07
inflammatory response to antigenic stimulus(4)	1	7.66e-07
positive regulation of nitric oxide metabolic process(5)&positive regulation of nitric oxide biosynthetic process(6)	1	7.66e-07
regulation of systemic arterial blood pressure by hormone(6)	1	7.66e-07
sequestering of metal ion(4)	0.6308	7.81e-07
blood vessel endothelial cell migration(8)	1	7.98e-07
positive regulation of axonogenesis(6)	1	7.98e-07
regulation of actin polymerization or depolymerization(6)	1	8.82e-07
macrophage differentiation(8)	1	8.83e-07
regulation of actin filament length(5)	1	9.26e-07
negative regulation of ossification(4)	1	9.61e-07
positive regulation of vascular endothelial growth factor receptor signaling pathway(5)	1	9.61e-07
regulation of cellular extravasation(5)	0.0311	9.61e-07
calcium ion transport into cytosol(6)	0.684	1.16e-06
negative regulation of growth of symbiont in host(5)	1	1.24e-06
negative regulation of growth of symbiont involved in interaction with host(4)	1	1.24e-06
regulation of monocyte chemotaxis(6)	0.0346	1.24e-06
developmental programmed cell death(5)	1	1.34e-06
isotype switching(4)&somatic diversification of immunoglobulins involved in immune response(5)&somatic recombination of immunoglobulin genes involved in immune response(6)	1	1.34e-06
positive regulation of cell matrix adhesion(6)	1	1.34e-06
nephron tubule morphogenesis(6)	1	1.37e-06
glycosaminoglycan metabolic process(6)	1	1.43e-06
regulation of reproductive process(3)	0.7212	1.48e-06
blood vessel remodeling(5)	1	1.52e-06
positive regulation of oxidoreductase activity(5)	1	1.52e-06
leukocyte tethering or rolling(5)	0.0378	1.55e-06
lymph node development(5)	1	1.55e-06
modulation of growth of symbiont involved in interaction with host(4)	1	1.55e-06
regulation of growth of symbiont in host(4)	1	1.55e-06
regulation of heterotypic cell cell adhesion(6)	1	1.55e-06
regulation of wound healing(6)	1	1.55e-06
nephron epithelium morphogenesis(5)	1	1.6e-06
positive regulation of reactive oxygen species biosynthetic process(5)	1	1.71e-06
renal tubule morphogenesis(6)	1	1.89e-06
regulation of alcohol biosynthetic process(5)	1	1.94e-06
aminoglycan metabolic process(5)	1	1.95e-06
tyrosine phosphorylation of Stat1 protein(8)	1	1.95e-06
bone development(4)	1	2.03e-06
positive regulation of I kappaB kinase NF kappaB signaling(6)	1	2.03e-06
regulation of neural precursor cell proliferation(5)	1	2.03e-06
regulation of systemic arterial blood pressure mediated by a chemical signal(6)	1	2.18e-06
somatic recombination of immunoglobulin gene segments(5)	1	2.18e-06
regulation of leukocyte tethering or rolling(6)	0.0061	2.23e-06
ovulation(4)	1	2.4e-06
positive regulation of neutrophil chemotaxis(6)	1	2.4e-06
positive regulation of steroid metabolic process(5)	1	2.4e-06
immunoglobulin production involved in immunoglobulin mediated immune response(5)	1	2.44e-06
alpha beta T cell differentiation(7)	1	2.56e-06
regulation of heart rate(4)	0.4059	2.56e-06
regulation of systemic arterial blood pressure(5)	1	2.56e-06
cell fate commitment(5)	1	2.64e-06
CD4 positive alpha beta T cell differentiation involved in immune response(4)	1	2.74e-06
regulation of leukocyte apoptotic process(7)	1	2.76e-06
positive regulation of blood vessel endothelial cell migration(6)	1	2.93e-06
regulation of macrophage differentiation(7)	1	2.93e-06
alpha beta T cell activation involved in immune response(4)&alpha beta T cell differentiation involved in immune response(4)	1	3.05e-06
negative regulation of epithelial cell migration(4)	0.1615	3.05e-06
regulation of steroid biosynthetic process(6)	1	3.05e-06
transforming growth factor beta receptor signaling pathway(6)	1	3.23e-06
growth involved in symbiotic interaction(3)&growth of symbiont involved in interaction with host(4)	1	3.54e-06
growth of symbiont in host(5)	1	3.54e-06
negative regulation of cellular extravasation(5)	0.0079	3.54e-06
positive regulation of granulocyte chemotaxis(6)	1	3.54e-06
positive regulation of neutrophil migration(5)	1	3.54e-06
regulation of myoblast fusion(6)	0.0515	3.54e-06
response to mechanical stimulus(4)	1	3.64e-06
anatomical structure maturation(4)	1	3.78e-06
somatic diversification of immunoglobulins(4)	1	3.78e-06
endocrine system development(5)	0.9226	4.14e-06
regulation of cytokine mediated signaling pathway(5)	1	4.14e-06
myeloid leukocyte cytokine production(5)	1	4.27e-06
placenta development(4)	1	4.36e-06
digestive tract development(4)	1	4.86e-06
cell maturation(5)	1	5.12e-06
positive regulation of activated T cell proliferation(8)	1	5.13e-06
tyrosine phosphorylation of Stat5 protein(8)	1	5.13e-06
regulation of response to cytokine stimulus(4)	1	5.66e-06
cardiac muscle cell differentiation(6)	1	6.03e-06
positive regulation of CD4 positive alpha beta T cell differentiation(9)	1	6.12e-06
positive regulation of smooth muscle cell migration(6)	1	6.12e-06
T cell differentiation involved in immune response(4)	1	6.37e-06
somatic diversification of immune receptors via germline recombination within a single locus(4)&somatic cell DNA recombination(7)	1	6.37e-06
cAMP mediated signaling(8)	1	7.02e-06
glomerulus development(4)	1	7.02e-06
interleukin 1 beta production(6)	1	7.02e-06
positive regulation of vascular endothelial growth factor production(5)	1	7.17e-06
regulation of excretion(5)	1	7.17e-06
regulation of isotype switching(5)	1	7.17e-06
regulation of macrophage derived foam cell differentiation(5)	1	7.17e-06
regulation of odontogenesis(6)	1	7.17e-06
chondrocyte differentiation(6)	1	7.25e-06
positive regulation of alpha beta T cell activation(7)	1	7.67e-06
regulation of branching involved in salivary gland morphogenesis(5)	1	7.77e-06
male sex differentiation(5)	1	7.84e-06
CD4 positive alpha beta T cell differentiation(8)	1	8.4e-06
negative regulation of production of molecular mediator of immune response(4)	1	8.4e-06
positive regulation of lipid biosynthetic process(5)	1	8.4e-06
negative regulation of multi organism process(3)	1	8.6e-06
B cell activation involved in immune response(4)	1	9.2e-06
ovarian follicle development(4)	1	9.2e-06
myeloid cell apoptotic process(8)	1	9.82e-06
positive regulation of CD4 positive alpha beta T cell activation(8)	1	9.82e-06
female gamete generation(5)	1	9.88e-06
neuropeptide signaling pathway(6)	1	9.88e-06
negative regulation of cell activation(4)	1	1.03e-05
positive regulation of sequence specific DNA binding transcription factor activity(5)	1	1.09e-05
regulation of vasoconstriction(6)	1	1.1e-05
somatic diversification of immune receptors(3)	1	1.1e-05
positive regulation of hormone secretion(4)	1	1.11e-05
neutrophil mediated immunity(6)	0.0783	1.13e-05
regulation of syncytium formation by plasma membrane fusion(5)	0.0783	1.13e-05
regulation of muscle organ development(5)	1	1.18e-05
telencephalon development(4)	0.0083	1.3e-05
calcium ion import(8)	1	1.31e-05
CD4 positive alpha beta T cell activation(7)	1	1.43e-05
regulation of phagocytosis(6)	1	1.43e-05
fever generation(7)	1	1.48e-05
positive regulation of odontogenesis(4)	1	1.48e-05
positive regulation of steroid hormone secretion(4)	1	1.48e-05
regulation of collagen biosynthetic process(6)	1	1.51e-05
regulation of protein autophosphorylation(8)	1	1.51e-05
epithelial to mesenchymal transition(6)	1	1.58e-05
regulation of CD4 positive alpha beta T cell differentiation(9)	1	1.74e-05
cyclic nucleotide mediated signaling(7)	1	1.83e-05
regulation of vitamin metabolic process(4)	1	1.99e-05
response to yeast(5)	1	1.99e-05
positive regulation of organ growth(4)	1	1.99e-05
response to prostaglandin(5)	1	1.99e-05
cellular response to acid chemical(5)	1	2.05e-05
positive regulation of JNK cascade(8)	1	2.09e-05
excretion(5)	1	2.13e-05
regulation of bone mineralization(5)	1	2.13e-05
negative regulation of endothelial cell migration(5)	1	2.25e-05
positive regulation of Ras protein signal transduction(7)	1	2.25e-05
regulation of collagen metabolic process(5)	1	2.25e-05
skin development(5)	1	2.44e-05
negative regulation of ion transport(4)	1	2.45e-05
G protein coupled receptor signaling pathway coupled to cyclic nucleotide second messenger(6)	1	2.5e-05
positive regulation of cAMP mediated signaling(6)	1	2.54e-05
positive regulation of interleukin 1 production(5)	1	2.54e-05
positive regulation of renal sodium excretion(4)	1	2.54e-05
positive regulation of steroid biosynthetic process(6)	1	2.54e-05
regulation of activated T cell proliferation(8)	1	2.54e-05
regulation of corticosteroid hormone secretion(6)	1	2.54e-05
regulation of endothelial cell chemotaxis(5)	1	2.54e-05
regulation of multicellular organismal metabolic process(4)	1	2.54e-05
modification of morphology or physiology of other organism(3)	1	2.69e-05
collagen biosynthetic process(5)	1	2.83e-05
embryonic digestive tract development(5)	1	2.83e-05
inositol phosphate mediated signaling(7)	1	2.83e-05
patterning of blood vessels(5)	0.1126	2.83e-05
positive regulation of axon extension(5)	1	2.83e-05
regulation of CD4 positive alpha beta T cell activation(8)	1	2.83e-05
regulation of alpha beta T cell activation(7)	1	2.83e-05
regulation of epithelial cell differentiation(5)	1	3.12e-05
metanephric nephron development(5)	1	3.19e-05
regulation of glycoprotein biosynthetic process(6)	1	3.19e-05
temperature homeostasis(5)	1	3.19e-05
epithelial cell proliferation involved in liver morphogenesis(5)&hepatocyte proliferation(6)	1	3.21e-05
positive regulation of interleukin 17 production(5)	1	3.21e-05
positive regulation of macrophage derived foam cell differentiation(5)	1	3.21e-05
regulation of chemokine biosynthetic process(6)	1	3.21e-05
cellular response to hypoxia(5)	1	3.24e-05
regulation of biomineral tissue development(5)	1	3.24e-05
response to alkaloid(5)	1	3.59e-05
cellular response to decreased oxygen levels(6)	1	3.78e-05
myoblast fusion(6)	0.1286	4e-05
positive regulation of alpha beta T cell differentiation(8)	1	4e-05
JNK cascade(7)	1	4.01e-05
regulation of oxidoreductase activity(5)	1	4.01e-05
vasoconstriction(7)	1	4.01e-05
chemokine biosynthetic process(6)	1	4.03e-05
phasic smooth muscle contraction(8)	1	4.03e-05
regulation of hair follicle development(5)	1	4.03e-05
mucopolysaccharide metabolic process(7)	0.8394	4.12e-05
positive regulation of small GTPase mediated signal transduction(6)	1	4.44e-05
fat cell differentiation(6)	1	4.8e-05
muscle adaptation(3)	1	4.91e-05
regulation of glycoprotein metabolic process(5)	1	4.95e-05
BMP signaling pathway(6)	0.0442	4.98e-05
chemokine metabolic process(6)	1	4.98e-05
columnar cuboidal epithelial cell differentiation(7)	1	4.98e-05
liver morphogenesis(6)	1	4.98e-05
metanephric glomerulus development(5)	1	4.98e-05
positive regulation of humoral immune response(5)	1	4.98e-05
regulation of interleukin 6 biosynthetic process(5)	1	4.98e-05
body fluid secretion(5)	1	5.18e-05
regulation of carbohydrate biosynthetic process(5)	1	5.18e-05
activated T cell proliferation(7)	1	5.42e-05
positive regulation of neural precursor cell proliferation(5)	1	5.42e-05
regulation of muscle cell apoptotic process(7)	1	5.42e-05
cellular response to oxygen levels(5)	1	5.68e-05
hair follicle development(4)&molting cycle process(4)&hair cycle process(5)	1	5.89e-05
glucose transport(8)	1	5.94e-05
T helper cell differentiation(5)	1	5.98e-05
negative regulation of cytokine secretion(5)	1	5.98e-05
negative regulation of leukocyte apoptotic process(7)	1	5.98e-05
protein import into nucleus translocation(6)	1	5.98e-05
coronary vasculature development(5)	1	6.04e-05
positive regulation of protein autophosphorylation(8)	1	6.04e-05
regulation of steroid hormone secretion(5)	1	6.04e-05
regulation of tyrosine phosphorylation of Stat1 protein(8)	1	6.04e-05
hexose transport(7)	1	6.43e-05
negative regulation of fat cell differentiation(5)	1	6.55e-05
positive regulation of gliogenesis(6)	1	6.55e-05
regulation of blood vessel endothelial cell migration(6)	1	6.55e-05
regulation of humoral immune response(5)	1	6.55e-05
odontogenesis of dentin containing tooth(6)	1	6.56e-05
skin epidermis development(6)	1	6.56e-05
ear development(5)	1	6.58e-05
monosaccharide transport(6)	1	6.95e-05
regulation of actin filament polymerization(6)	1	6.95e-05
response to BMP(4)&cellular response to BMP stimulus(5)	0.0506	6.95e-05
T cell activation involved in immune response(4)	1	6.95e-05
cell proliferation involved in kidney development(4)	1	7.17e-05
heat generation(6)	1	7.17e-05
heterotypic cell cell adhesion(5)	1	7.17e-05
interleukin 6 biosynthetic process(4)	1	7.17e-05
neural precursor cell proliferation(4)	0.9897	7.17e-05
nitric oxide synthase biosynthetic process(6)&regulation of nitric oxide synthase biosynthetic process(6)	1	7.17e-05
positive regulation of glycoprotein biosynthetic process(6)	1	7.17e-05
positive regulation of isotype switching(4)	1	7.17e-05
positive regulation of muscle hypertrophy(4)&positive regulation of cardiac muscle hypertrophy(5)	1	7.17e-05
regulation of inflammatory response to antigenic stimulus(5)	1	7.17e-05
positive regulation of vitamin metabolic process(4)&positive regulation of vitamin D biosynthetic process(5)&positive regulation of calcidiol 1 monooxygenase activity(6)	1	7.4e-05
learning or memory(4)	0.000281	7.65e-05
mesenchymal cell proliferation(5)	1	7.77e-05
regulation of alpha beta T cell differentiation(8)	1	7.77e-05
regulation of cardiac muscle tissue development(6)	1	7.77e-05
insulin secretion(6)	0.132	7.88e-05
digestion(4)	1	8.11e-05
B cell proliferation(6)	1	8.17e-05
pancreas development(4)	1	8.17e-05
endothelial cell chemotaxis(6)	0.0411	8.51e-05
muscle cell apoptotic process(8)	1	8.51e-05
ossification involved in bone maturation(5)	1	8.51e-05
positive regulation of T helper cell differentiation(5)	1	8.51e-05
positive regulation of branching involved in ureteric bud morphogenesis(6)	1	8.51e-05
positive regulation of myoblast fusion(5)	0.0411	8.51e-05
vascular smooth muscle contraction(8)	1	8.51e-05
cyclic purine nucleotide metabolic process(8)	1	8.73e-05
cyclic nucleotide biosynthetic process(7)	1	9.1e-05
regulation of protein dephosphorylation(7)	1	9.1e-05
C21 steroid hormone biosynthetic process(5)	1	0.000101
glomerulus vasculature development(5)	1	0.000101
kidney vasculature development(5)&renal system vasculature development(6)	1	0.000101
macrophage activation(5)	1	0.000101
positive regulation of DNA recombination(6)	1	0.000101
positive regulation of glycoprotein metabolic process(5)	1	0.000101
syncytium formation by plasma membrane fusion(5)	0.1797	0.000101
negative regulation of immune effector process(4)	1	0.000108
regulation of myoblast differentiation(6)	1	0.00011
muscle cell development(5)	1	0.000111
positive regulation of actin filament polymerization(6)	1	0.000114
regulation of dephosphorylation(7)	1	0.000116
bone maturation(5)	1	0.000119
negative regulation of cytokine production involved in immune response(5)	1	0.000119
regulation of T helper 1 type immune response(7)	1	0.000119
regulation of renal sodium excretion(5)&renal sodium excretion(6)	1	0.000119
response to ozone(5)	1	0.000122
regulation of stem cell proliferation(5)	1	0.000127
regulation of JNK cascade(7)	1	0.00013
cardiac muscle tissue growth(4)	1	0.00013
actin filament polymerization(8)	1	0.000135
positive regulation of alcohol biosynthetic process(5)	1	0.000139
positive regulation of mesonephros development(5)	1	0.000139
regulation of cAMP mediated signaling(6)	1	0.000139
regulation of hair cycle(4)	1	0.000139
regulation of membrane protein ectodomain proteolysis(6)	1	0.000139
syncytium formation(4)	0.2037	0.000141
regulation of carbohydrate metabolic process(5)	1	0.000145
regulation of striated muscle tissue development(5)	1	0.000157
cellular response to dexamethasone stimulus(7)	1	0.000162
positive regulation of heart rate(5)	1	0.000162
positive regulation of interleukin 1 secretion(6)	1	0.000162
positive regulation of tissue remodeling(4)	1	0.000162
regulation of branching involved in ureteric bud morphogenesis(5)	1	0.000162
feeding behavior(3)	1	0.000164
regulation of myotube differentiation(7)	0.0051	0.000165
regulation of fat cell differentiation(5)	1	0.000173
regulation of muscle tissue development(4)	1	0.000173
cardiac cell development(5)	1	0.000179
negative regulation of wound healing(5)	1	0.000179
molting cycle(4)&hair cycle(5)	1	0.000181
killing of cells of other organism(3)&disruption of cells of other organism(4)	1	0.000187
positive regulation of multicellular organismal metabolic process(4)&positive regulation of collagen metabolic process(5)&positive regulation of collagen biosynthetic process(6)	1	0.000187
myotube differentiation(7)	0.0251	0.000191
cognition(6)	0.00047	0.000191
negative regulation of muscle cell differentiation(5)	0.2302	0.000192
regulation of DNA recombination(6)	1	0.000192
cellular response to drug(5)	1	0.000208
regulation of B cell proliferation(7)	1	0.000208
branching involved in mammary gland duct morphogenesis(6)	1	0.000214
organ maturation(5)	1	0.000214
positive regulation of osteoclast differentiation(7)	1	0.000214
positive regulation of syncytium formation by plasma membrane fusion(4)	0.0629	0.000214
receptor biosynthetic process(6)	1	0.000214
response to prostaglandin E(6)	1	0.000214
regulation of DNA biosynthetic process(6)	1	0.000223
regulation of protein polymerization(5)	1	0.000223
carbohydrate transport(5)	1	0.000231
cellular response to ketone(6)	1	0.00024
heart growth(5)	1	0.00024
positive regulation of cardiac muscle tissue development(6)	1	0.000245
regulation of T helper cell differentiation(5)	1	0.000245
regulation of mesonephros development(6)	1	0.000245
sensory organ morphogenesis(5)	1	0.000258
epithelial cell proliferation involved in salivary gland morphogenesis(5)	1	0.00027
positive regulation of axon guidance(5)&positive regulation of axon extension involved in axon guidance(6)	1	0.00027
positive regulation of mast cell chemotaxis(6)	1	0.00027
regulation of calcidiol 1 monooxygenase activity(6)	1	0.00027
negative regulation of immune response(4)	1	0.000277
cell migration involved in sprouting angiogenesis(6)	1	0.000279
liver development(5)	0.7129	0.00029
positive regulation of protein polymerization(5)	1	0.00029
lymphocyte homeostasis(4)	1	0.000295
positive regulation of JUN kinase activity(8)	1	0.000295
regulation of amine transport(5)	1	0.000295
aminoglycan biosynthetic process(5)	1	0.000302
glycosaminoglycan biosynthetic process(6)	1	0.000302
inner ear development(4)	1	0.000312
C21 steroid hormone metabolic process(4)	1	0.000313
negative regulation of cytokine biosynthetic process(5)	1	0.000313
negative regulation of muscle cell apoptotic process(7)	1	0.000313
positive regulation of cartilage development(4)	1	0.000313
regulation of hormone metabolic process(4)	1	0.000313
regulation of neuroblast proliferation(6)	1	0.000313
hepaticobiliary system development(5)	0.742	0.000329
regulation of epithelial to mesenchymal transition(5)	1	0.000336
cAMP biosynthetic process(9)	1	0.000344
heart valve morphogenesis(4)	1	0.000352
motor neuron axon guidance(7)	0.0783	0.000352
negative regulation of interferon gamma production(5)	1	0.000352
prostate gland epithelium morphogenesis(4)	1	0.000352
regulation of interleukin 1 secretion(6)	1	0.000352
regulation of neuron migration(6)	1	0.000352
negative regulation of leukocyte proliferation(5)	1	0.000356
antifungal humoral response(5)	1	0.000368
artery smooth muscle contraction(9)	1	0.000368
interleukin 23 production(5)&regulation of interleukin 23 production(5)	1	0.000368
positive regulation of interleukin 6 biosynthetic process(5)	1	0.000368
regulation of mast cell chemotaxis(6)	1	0.000368
positive regulation of stem cell proliferation(5)	1	0.000379
negative regulation of lymphocyte activation(5)	1	0.000389
heart valve development(4)	1	0.000392
myeloid dendritic cell activation(5)	1	0.000392
positive regulation of receptor activity(5)	1	0.000392
prostate gland morphogenesis(4)	1	0.000392
regulation of endothelial cell differentiation(6)	1	0.000392
regulation of sensory perception(6)&regulation of sensory perception of pain(7)	0.0829	0.000392
amine transport(5)	1	0.000402
alpha beta T cell proliferation(7)	1	0.000442
regulation of cardiac muscle hypertrophy(5)	1	0.000442
regulation of organ growth(4)	1	0.000458
negative regulation of cellular response to growth factor stimulus(4)	1	0.000458
positive regulation of NF kappaB transcription factor activity(6)	1	0.000458
regulation of phosphatase activity(6)	1	0.000478
diencephalon development(4)	0.3401	0.000487
angiotensin maturation(5)	1	0.000487
ectopic germ cell programmed cell death(4)	1	0.000487
positive regulation of immunoglobulin secretion(6)	1	0.000487
positive regulation of myotube differentiation(7)	0.0917	0.000487
regulation of hepatocyte proliferation(6)	1	0.000487
regulation of ketone biosynthetic process(6)	1	0.000487
regulation of natural killer cell chemotaxis(7)	1	0.000487
regulation of vitamin D biosynthetic process(5)	1	0.000487
tonic smooth muscle contraction(8)	1	0.000487
type 2 immune response(4)	1	0.000487
regulation of cyclic nucleotide biosynthetic process(7)	1	0.000492
T cell costimulation(4)	1	0.000542
ketone biosynthetic process(5)	1	0.000542
positive regulation of DNA biosynthetic process(6)	1	0.000542
positive regulation of calcium mediated signaling(6)	1	0.000542
regulation of muscle hypertrophy(6)	1	0.000542
response to fluid shear stress(4)	1	0.000542
lymphocyte costimulation(3)	1	0.000576
calcium mediated signaling(7)	1	0.000578
Notch signaling pathway(6)	1	0.000601
regulation of organ formation(5)	1	0.000602
regulation of nucleotide biosynthetic process(6)&regulation of purine nucleotide biosynthetic process(7)	1	0.000627
aldosterone biosynthetic process(6)	1	0.00063
coronary vasculature morphogenesis(5)	1	0.00063
natural killer cell chemotaxis(6)	1	0.00063
negative regulation of leukocyte chemotaxis(5)	1	0.00063
platelet derived growth factor receptor beta signaling pathway(9)	1	0.00063
positive regulation of inflammatory response to antigenic stimulus(5)	1	0.00063
regulation of angiotensin levels in blood(5)	1	0.00063
regulation of steroid hormone biosynthetic process(6)	1	0.00063
negative regulation of lipid metabolic process(4)	1	0.000641
positive regulation of phospholipase activity(7)	1	0.000641
regulation of polysaccharide biosynthetic process(6)	1	0.00066
regulation of vasodilation(6)	1	0.00066
protein autophosphorylation(8)	1	0.000668
regulation of JUN kinase activity(8)	1	0.000678
neuroepithelial cell differentiation(8)	1	0.000719
negative regulation of leukocyte activation(4)	1	0.000724
positive regulation of bone mineralization(5)	1	0.000729
striated muscle cell development(6)	1	0.000782
aldosterone metabolic process(5)	1	0.000794
cardiac muscle cell proliferation(5)	1	0.000794
glial cell migration(5)	1	0.000794
interleukin 1 secretion(6)	1	0.000794
positive regulation of chemokine biosynthetic process(6)	1	0.000794
positive regulation of hair follicle development(5)	1	0.000794
positive regulation of heterotypic cell cell adhesion(6)	1	0.000794
positive regulation of macrophage chemotaxis(6)	1	0.000794
positive regulation of muscle contraction(4)	1	0.000794
regulation of angiotensin metabolic process(6)	1	0.000794
regulation of cell adhesion mediated by integrin(5)	1	0.000794
regulation of glucocorticoid secretion(7)&glucocorticoid secretion(8)	1	0.000794
regulation of transmission of nerve impulse(4)	1	0.000794
embryonic placenta development(4)	1	0.000838
heart morphogenesis(5)	1	0.000853
negative regulation of osteoblast differentiation(5)	1	0.000871
positive regulation of B cell proliferation(7)	1	0.000871
response to progesterone(6)	1	0.000871
regulation of gliogenesis(7)	1	0.000882
regulation of phospholipase activity(7)	1	0.000932
dendritic cell differentiation(7)	1	0.000954
negative regulation of cytokine mediated signaling pathway(5)	1	0.000954
positive regulation of biomineral tissue development(4)	1	0.000954
bone mineralization involved in bone maturation(6)	1	0.000984
negative regulation of smooth muscle cell migration(6)	1	0.000984
positive regulation of astrocyte differentiation(7)	1	0.000984
positive regulation of hair cycle(4)	1	0.000984
positive regulation of tyrosine phosphorylation of Stat1 protein(8)	1	0.000984
positive regulation of vascular permeability(5)	1	0.000984
regulation of chronic inflammatory response(6)	1	0.000984
surfactant homeostasis(7)	1	0.000984
vitamin D biosynthetic process(6)	1	0.000984
regulation of receptor activity(4)	1	0.001
membrane protein ectodomain proteolysis(7)	1	0.001
regulation of polysaccharide metabolic process(5)	1	0.001
morphogenesis of embryonic epithelium(5)	1	0.0012
activation of transmembrane receptor protein tyrosine kinase activity(7)	1	0.0012
cellular response to platelet derived growth factor stimulus(5)	1	0.0012
glomerular mesangium development(6)	1	0.0012
keratinocyte migration(7)	1	0.0012
mineralocorticoid biosynthetic process(5)	1	0.0012
negative regulation of interleukin 17 production(5)	1	0.0012
positive regulation of prostaglandin secretion(6)	1	0.0012
regulation of MHC class II biosynthetic process(6)	1	0.0012
regulation of T cell chemotaxis(7)	1	0.0012
regulation of glomerulus development(5)	1	0.0012
positive regulation of lipase activity(6)	1	0.0012
positive regulation of cyclic nucleotide biosynthetic process(7)	1	0.0013
glandular epithelial cell differentiation(8)	1	0.0013
negative regulation of response to cytokine stimulus(4)	1	0.0013
neuron projection regeneration(5)	1	0.0013
positive regulation of phagocytosis(5)	1	0.0013
positive regulation of protein dephosphorylation(7)	1	0.0013
prostate gland development(4)	1	0.0013
positive regulation of dephosphorylation(7)	1	0.0014
positive regulation of reproductive process(3)	0.1531	0.0014
protein localization to cell surface(6)	1	0.0014
regulation of chondrocyte differentiation(5)	1	0.0014
regulation of glucose transport(5)	1	0.0014
regulation of interleukin 1 beta production(6)	1	0.0014
response to cold(4)	1	0.0014
smooth muscle contraction(7)	1	0.0014
MHC class II biosynthetic process(6)	1	0.0014
chemical homeostasis within a tissue(6)	1	0.0014
hyaluronan biosynthetic process(7)	1	0.0014
mineralocorticoid metabolic process(4)	1	0.0014
positive regulation of macrophage differentiation(7)	1	0.0014
positive regulation of monocyte chemotaxis(6)	1	0.0014
positive regulation of nitric oxide synthase biosynthetic process(6)	1	0.0014
positive regulation of type 2 immune response(5)	1	0.0014
regulation of macrophage cytokine production(6)	1	0.0014
regulation of odontogenesis of dentin containing tooth(7)	1	0.0014
regulation of prostaglandin secretion(7)&prostaglandin secretion(8)	1	0.0014
response to platelet derived growth factor(4)	1	0.0014
negative regulation of hemostasis(4)&negative regulation of blood coagulation(5)	1	0.0015
regulation of organic acid transport(5)	1	0.0015
negative regulation of inflammatory response(5)	1	0.0016
positive regulation of nucleotide biosynthetic process(6)&positive regulation of purine nucleotide biosynthetic process(7)	1	0.0016
fat soluble vitamin biosynthetic process(5)	1	0.0017
macrophage cytokine production(6)	1	0.0017
positive regulation of metanephros development(5)	1	0.0017
regulation of smooth muscle cell apoptotic process(8)&smooth muscle cell apoptotic process(9)	1	0.0017
response to magnesium ion(6)	1	0.0017
acid secretion(6)	1	0.0018
negative regulation of coagulation(4)	1	0.0018
embryo implantation(4)	1	0.0019
regulation of epithelial cell apoptotic process(7)	1	0.0019
T helper 1 cell differentiation(6)	1	0.002
germinal center formation(4)	1	0.002
positive regulation of cell adhesion mediated by integrin(5)	1	0.002
positive regulation of membrane protein ectodomain proteolysis(6)	1	0.002
regulation of interferon gamma biosynthetic process(6)	1	0.002
regulation of lipase activity(6)	1	0.002
regulation of macrophage chemotaxis(6)	1	0.002
regulation of systemic arterial blood pressure by circulatory renin angiotensin(8)	1	0.002
cardiac muscle hypertrophy(8)	1	0.0021
cell adhesion mediated by integrin(4)	1	0.0021
lung alveolus development(4)	1	0.0021
sodium ion homeostasis(9)	1	0.0021
dendrite development(4)	1	0.0022
astrocyte differentiation(6)	1	0.0022
positive regulation of muscle organ development(4)&positive regulation of striated muscle tissue development(5)	1	0.0022
positive regulation of stem cell differentiation(5)	1	0.0022
striated muscle cell proliferation(5)	1	0.0022
interferon gamma biosynthetic process(6)	1	0.0023
maternal process involved in female pregnancy(4)	1	0.0023
negative regulation of kidney development(4)	1	0.0023
positive regulation of icosanoid secretion(5)	1	0.0023
positive regulation of muscle tissue development(4)	1	0.0023
prostaglandin transport(7)	1	0.0023
regulation of hormone biosynthetic process(5)	1	0.0023
regulatory T cell differentiation(7)	1	0.0023
striated muscle hypertrophy(7)	1	0.0023
positive regulation of extrinsic apoptotic signaling pathway(6)	1	0.0025
regulation of calcium mediated signaling(6)	1	0.0025
polysaccharide metabolic process(5)	1	0.0026
muscle hypertrophy(6)	1	0.0027
positive regulation of anion transport(5)	1	0.0027
decidualization(4)	1	0.0027
morphogenesis of an epithelial bud(7)	1	0.0027
negative regulation of tissue remodeling(4)	1	0.0027
positive regulation of cardiac muscle cell proliferation(5)	1	0.0027
positive regulation of fatty acid transport(5)	1	0.0027
positive regulation of neurological system process(4)	1	0.0027
positive regulation of tyrosine phosphorylation of Stat5 protein(8)	1	0.0027
negative regulation of epithelial cell proliferation(5)	0.6675	0.0028
cardiac muscle cell development(6)	1	0.0029
negative regulation of I kappaB kinase NF kappaB signaling(6)	1	0.0029
neuroblast proliferation(5)	1	0.0029
regulation of cAMP biosynthetic process(8)	1	0.0029
B cell differentiation(6)	1	0.003
endothelial cell development(6)	1	0.003
lung morphogenesis(5)	1	0.003
defense response to protozoan(5)	1	0.0031
response to cholesterol(7)	1	0.0031
membrane protein proteolysis(6)	1	0.0032
regulation of interleukin 8 production(5)	1	0.0032
telencephalon cell migration(5)	0.0053	0.0032
hormone biosynthetic process(4)	1	0.0035
regulation of epidermis development(5)	1	0.0035
response to axon injury(5)	0.2302	0.0035
negative regulation of hemopoiesis(4)	1	0.0035
cardioblast differentiation(6)	1	0.0036
positive regulation of cardiac muscle tissue growth(5)	1	0.0036
positive regulation of neuroblast proliferation(6)	1	0.0036
regulation of cardiac muscle cell differentiation(7)	1	0.0036
regulation of icosanoid secretion(6)	1	0.0036
vitamin D metabolic process(6)	1	0.0036
regulation of muscle adaptation(4)	1	0.0036
vasodilation(7)	1	0.0036
collagen metabolic process(6)	1	0.0038
forebrain cell migration(5)	0.006	0.0039
lipid storage(4)	1	0.0039
branch elongation of an epithelium(6)	1	0.004
cell aggregation(2)&cartilage condensation(3)	1	0.004
mammary gland alveolus development(4)&mammary gland lobule development(4)	1	0.004
myeloid dendritic cell differentiation(6)	1	0.004
positive regulation of natural killer cell activation(6)	1	0.004
positive regulation of receptor internalization(5)	1	0.004
regulation of p38MAPK cascade(7)	1	0.004
regulation of tyrosine phosphorylation of Stat5 protein(8)	1	0.004
response to protozoan(4)	1	0.004
vascular endothelial growth factor signaling pathway(8)	1	0.004
embryonic pattern specification(5)	1	0.0041
interleukin 8 production(5)	1	0.0041
negative regulation of organelle organization(5)	1	0.0041
response to osmotic stress(4)	1	0.0041
regulation of cell junction assembly(4)	1	0.0043
multicellular organismal macromolecule metabolic process(5)	1	0.0045
T cell lineage commitment(6)	1	0.0045
labyrinthine layer morphogenesis(4)	1	0.0045
negative regulation of NF kappaB import into nucleus(7)	1	0.0045
negative regulation of amine transport(4)	1	0.0045
organ induction(4)	1	0.0045
positive regulation of alpha beta T cell proliferation(8)	1	0.0045
positive regulation of interleukin 1 beta secretion(7)	1	0.0045
positive regulation of vasodilation(5)	1	0.0045
regulation of osteoblast proliferation(5)	1	0.0045
response to sterol(6)	1	0.0045
superoxide anion generation(6)	1	0.0045
negative regulation of mononuclear cell proliferation(6)&negative regulation of lymphocyte proliferation(6)	1	0.0045
positive regulation of phospholipase C activity(8)	1	0.0045
regulation of release of sequestered calcium ion into cytosol(6)	1	0.0048
male gonad development(5)&development of primary male sexual characteristics(5)	1	0.0049
SMAD protein import into nucleus(6)	1	0.0051
male genitalia development(5)	1	0.0051
regulation of myeloid cell apoptotic process(7)	1	0.0051
regulation of phospholipase C activity(8)	1	0.0051
regulation of systemic arterial blood pressure by renin angiotensin(7)	1	0.0051
vitamin biosynthetic process(4)	1	0.0051
negative regulation of cellular protein localization(3)	1	0.0051
organ formation(4)	1	0.0053
extracellular matrix disassembly(5)	1	0.0055
negative regulation of intracellular transport(4)	1	0.0055
cell cell junction organization(5)	1	0.0056
cellular response to interleukin 6(7)	1	0.0056
glucocorticoid metabolic process(6)	1	0.0056
osteoblast proliferation(4)	1	0.0056
positive regulation of epidermal growth factor receptor signaling pathway(6)	1	0.0056
positive regulation of heart growth(5)	1	0.0056
positive regulation of monooxygenase activity(6)	1	0.0056
regulation of insulin like growth factor receptor signaling pathway(5)	1	0.0056
regulation of metanephros development(6)	1	0.0056
regulation of Notch signaling pathway(5)	1	0.0059
epithelial cell apoptotic process(8)	1	0.0062
embryonic placenta morphogenesis(4)	1	0.0063
negative regulation of cartilage development(4)	1	0.0063
positive regulation of ERBB signaling pathway(5)	1	0.0063
protein kinase A signaling(6)	1	0.0063
regulation of astrocyte differentiation(7)	1	0.0063
transforming growth factor beta production(5)	1	0.0063
cellular response to mechanical stimulus(5)	1	0.0065
negative regulation of myeloid cell differentiation(5)	1	0.0065
positive regulation of carbohydrate metabolic process(4)	1	0.0065
hindbrain development(4)	0.0468	0.0066
negative regulation of defense response(4)	1	0.0066
interleukin 1 biosynthetic process(4)	1	0.0067
neuron migration(5)	0.0474	0.0068
p38MAPK cascade(7)	1	0.0069
positive regulation of interleukin 10 production(5)	1	0.0069
positive regulation of phosphatase activity(6)	1	0.0069
prostanoid biosynthetic process(7)&prostaglandin biosynthetic process(8)	1	0.0069
regulation of type 2 immune response(5)	1	0.0069
response to hyperoxia(4)&response to increased oxygen levels(5)	1	0.0069
multicellular organismal metabolic process(4)	1	0.007
multicellular organismal response to stress(4)	1	0.0076
polysaccharide biosynthetic process(6)	1	0.0076
morphogenesis of an epithelial fold(6)	1	0.0076
negative regulation of myoblast differentiation(6)	1	0.0076
positive regulation of organic acid transport(4)	1	0.0076
regulation of alpha beta T cell proliferation(8)	1	0.0076
regulation of fatty acid transport(6)	1	0.0076
regulation of interleukin 1 beta secretion(7)	1	0.0076
regulation of the force of heart contraction(4)	1	0.0076
response to nerve growth factor(4)	0.0712	0.0076
adenylate cyclase activating G protein coupled receptor signaling pathway(8)	1	0.0079
hematopoietic progenitor cell differentiation(6)	1	0.0079
regulation of multicellular organism growth(4)	1	0.0079
tube formation(4)	1	0.0081
peripheral nervous system development(5)	1	0.0083
monocyte differentiation(8)	1	0.0083
positive regulation of NIK NF kappaB signaling(6)	1	0.0083
regulation of cardiac muscle cell proliferation(5)	1	0.0083
regulation of extracellular matrix organization(5)	1	0.0083
positive regulation of cAMP biosynthetic process(8)	1	0.0086
receptor internalization(4)	1	0.0086
regionalization(5)	0.3951	0.009
regulation of hemostasis(4)&regulation of blood coagulation(5)	1	0.0091
maternal placenta development(4)	1	0.0091
organ or tissue specific immune response(4)	1	0.0091
peptide hormone processing(4)	1	0.0091
positive regulation of epidermis development(4)	1	0.0091
positive regulation of interleukin 1 beta production(6)	1	0.0091
positive regulation of release of sequestered calcium ion into cytosol(5)	1	0.0091
positive regulation of smooth muscle contraction(5)	1	0.0091
regulation of natural killer cell activation(6)	1	0.0091
response to interleukin 6(6)	1	0.0091
response to testosterone(6)	1	0.0091
eye morphogenesis(6)	1	0.0093
aldosterone secretion(6)&mineralocorticoid secretion(8)	1	0.0095
extracellular matrix constituent secretion(5)	1	0.0095
negative regulation of cytolysis(4)	1	0.0095
neutrophil apoptotic process(5)	1	0.0095
positive regulation of chemokine C X C motif ligand 2 production(6)	1	0.0095
positive regulation of chronic inflammatory response(6)	1	0.0095
actomyosin structure organization(6)	1	0.0096
apoptotic process involved in development(4)	1	0.0099
hair follicle morphogenesis(4)	1	0.0099
positive regulation of glial cell differentiation(7)	1	0.0099
substrate dependent cell migration(5)	1	0.0099
regulation of calcium ion transport into cytosol(5)	1	0.0102
adenylate cyclase modulating G protein coupled receptor signaling pathway(7)	1	0.0104
regulation of cellular carbohydrate metabolic process(5)	1	0.0104
regulation of coagulation(4)	1	0.0107
icosanoid secretion(7)	1	0.0108
metanephros morphogenesis(6)	1	0.0108
regulation of receptor internalization(5)	1	0.0108
response to interleukin 4(6)	1	0.0108
response to ammonium ion(5)	1	0.0111
positive regulation of protein catabolic process(5)	1	0.0114
developmental induction(3)	1	0.0117
negative regulation of blood circulation(4)	1	0.0117
negative regulation of interleukin 6 production(5)	1	0.0117
prostanoid metabolic process(6)&prostaglandin metabolic process(7)	1	0.0117
establishment or maintenance of cell polarity(4)	1	0.012
negative regulation of leukocyte differentiation(5)	1	0.0127
maintenance of cell number(3)	1	0.0127
axis elongation(5)	1	0.0127
epidermis morphogenesis(6)	1	0.0127
positive regulation of epithelial to mesenchymal transition(4)	1	0.0127
positive regulation of interleukin 2 production(5)	1	0.0127
regulation of myelination(4)	1	0.0127
response to mineralocorticoid(7)	1	0.0127
cortisol secretion(6)&regulation of cortisol secretion(7)	1	0.0128
negative regulation of cytokine secretion involved in immune response(5)	1	0.0128
positive regulation of activation of JAK2 kinase activity(9)	1	0.0128
positive regulation of interleukin 23 production(5)	1	0.0128
positive regulation of natural killer cell proliferation(7)	1	0.0128
positive regulation of protein kinase A signaling(6)	1	0.0128
regulation of endothelial cell chemotaxis to fibroblast growth factor(5)&cell chemotaxis to fibroblast growth factor(6)&endothelial cell chemotaxis to fibroblast growth factor(7)	1	0.0128
response to L ascorbic acid(5)	1	0.0128
cellular response to vascular endothelial growth factor stimulus(7)	1	0.0136
epithelial cell differentiation involved in kidney development(5)	1	0.0136
interleukin 1 beta secretion(7)	1	0.0136
keratinocyte proliferation(5)	0.1015	0.0136
regulation of cardiac muscle tissue growth(5)	1	0.0136
specification of organ identity(5)	1	0.0136
bone morphogenesis(5)	1	0.0141
negative regulation of T cell activation(6)	1	0.0141
fatty acid derivative transport(5)&icosanoid transport(6)	1	0.0147
activation of GTPase activity(7)	1	0.0159
negative regulation of muscle organ development(4)	1	0.0159
olfactory lobe development(4)	1	0.0159
positive regulation of multicellular organism growth(4)	1	0.0159
positive regulation of response to biotic stimulus(4)	1	0.0159
negative regulation of cysteine type endopeptidase activity involved in apoptotic process(7)	1	0.0159
NK T cell proliferation(8)	1	0.0166
cerebral cortex tangential migration(6)	1	0.0166
inflammatory response to wounding(5)&wound healing involved in inflammatory response(6)	1	0.0166
maternal process involved in parturition(4)	1	0.0166
negative regulation of MHC class II biosynthetic process(6)	1	0.0166
negative regulation of T helper 1 type immune response(7)	1	0.0166
negative regulation of actin nucleation(7)	1	0.0166
negative regulation of tumor necrosis factor biosynthetic process(6)	1	0.0166
positive regulation of activation of Janus kinase activity(8)	1	0.0166
positive regulation of apoptotic cell clearance(6)	1	0.0166
positive regulation of natural killer cell chemotaxis(6)	1	0.0166
positive regulation of superoxide anion generation(6)	1	0.0166
regulation of natural killer cell proliferation(7)	1	0.0166
sympathetic ganglion development(6)	1	0.0166
insulin like growth factor receptor signaling pathway(8)	1	0.0169
negative regulation of cysteine type endopeptidase activity(8)	1	0.017
memory(5)	0.5284	0.0176
negative regulation of intracellular protein transport(4)	1	0.0176
regulation of NIK NF kappaB signaling(6)	1	0.0181
regulation of bone remodeling(5)	1	0.0181
regulation of endothelial cell apoptotic process(8)	1	0.0181
regulation of interleukin 10 production(5)	1	0.0181
regulation of lipid storage(4)	1	0.0181
trabecula morphogenesis(4)	1	0.0181
positive regulation of cellular amide metabolic process(5)	1	0.0182
negative regulation of blood pressure(5)	1	0.0194
negative regulation of tumor necrosis factor production(6)	1	0.0194
positive regulation of glucose transport(4)	1	0.0194
regulation of catecholamine secretion(6)	1	0.0194
regulation of glucose metabolic process(6)	1	0.0196
T cell homeostasis(5)	1	0.0206
astrocyte cell migration(6)	1	0.0206
epithelial fluid transport(5)	1	0.0206
fat soluble vitamin metabolic process(6)	1	0.0206
monocyte chemotactic protein 1 production(6)&regulation of monocyte chemotactic protein 1 production(6)	1	0.0206
natural killer cell proliferation(6)	1	0.0206
negative regulation of glutamate secretion(5)	1	0.0206
negative regulation of heterotypic cell cell adhesion(6)&regulation of cell cell adhesion involved in gastrulation(6)	1	0.0206
neuroendocrine cell differentiation(9)	1	0.0206
oocyte development(5)	1	0.0206
pituitary gland development(5)	1	0.0206
positive regulation of MHC class II biosynthetic process(6)	1	0.0206
positive regulation of T helper 2 cell differentiation(6)	1	0.0206
positive regulation of dendritic cell antigen processing and presentation(5)	1	0.0206
positive regulation of fever generation(5)	1	0.0206
positive regulation of interleukin 12 biosynthetic process(6)	1	0.0206
positive regulation of memory T cell differentiation(5)	1	0.0206
positive regulation of synaptic transmission cholinergic(5)	1	0.0206
regulation of activation of JAK2 kinase activity(8)	1	0.0206
regulation of chemokine C X C motif ligand 2 production(6)	1	0.0206
regulation of chemokine mediated signaling pathway(6)	1	0.0206
regulation of circadian sleep wake cycle non REM sleep(6)	1	0.0206
regulation of heart growth(5)	1	0.0206
regulation of Ras protein signal transduction(7)	1	0.0207
negative regulation of homotypic cell cell adhesion(6)	1	0.0215
activin receptor signaling pathway(8)	1	0.0217
interleukin 10 production(5)	1	0.0217
negative regulation of tumor necrosis factor superfamily cytokine production(5)	1	0.0217
positive regulation of interleukin 8 production(5)	1	0.0217
positive regulation of organelle assembly(4)	1	0.0217
cerebral cortex development(4)	0.0226	0.0222
regulation of insulin secretion(6)	1	0.0222
cardiac muscle contraction(8)	1	0.023
endothelial cell apoptotic process(9)	1	0.0231
negative regulation of stem cell differentiation(5)	1	0.0231
negative regulation of transcription factor import into nucleus(6)	1	0.0231
response to antibiotic(5)	1	0.0231
modification of morphology or physiology of other organism involved in symbiotic interaction(4)	1	0.0237
autonomic nervous system development(5)	1	0.0245
catecholamine secretion(5)	1	0.0245
cell differentiation involved in kidney development(5)	1	0.0245
cellular response to fatty acid(6)	1	0.0245
genitalia development(4)	1	0.0245
modification by host of symbiont morphology or physiology(5)	1	0.0245
negative regulation of cytoplasmic transport(5)	1	0.0245
negative regulation of lipid biosynthetic process(5)	1	0.0245
negative regulation of myeloid leukocyte differentiation(6)	1	0.0245
oocyte differentiation(4)	1	0.0245
positive regulation of calcium ion transport into cytosol(4)	1	0.0245
CD8 positive alpha beta T cell differentiation(8)	1	0.0246
cell cell adhesion involved in gastrulation(5)	1	0.0246
circadian sleep wake cycle non REM sleep(5)	1	0.0246
cortisol biosynthetic process(6)	1	0.0246
dendritic cell antigen processing and presentation(4)&regulation of dendritic cell antigen processing and presentation(5)	1	0.0246
establishment of lymphocyte polarity(5)	1	0.0246
exocrine pancreas development(5)	1	0.0246
facial nerve structural organization(6)	1	0.0246
lung vasculature development(5)	1	0.0246
negative regulation of amino acid transport(5)	1	0.0246
negative regulation of hormone metabolic process(4)	1	0.0246
negative regulation of membrane potential(5)	1	0.0246
negative regulation of vasoconstriction(5)	1	0.0246
positive regulation of cerebellar granule cell precursor proliferation(5)	1	0.0246
positive regulation of keratinocyte proliferation(6)	1	0.0246
positive regulation of lipopolysaccharide mediated signaling pathway(4)	1	0.0246
positive regulation of podosome assembly(5)	1	0.0246
positive regulation of protein import into nucleus translocation(6)	1	0.0246
positive regulation of sphingolipid biosynthetic process(5)&positive regulation of ceramide biosynthetic process(6)	1	0.0246
regulation of activation of Janus kinase activity(7)	1	0.0246
regulation of cytolysis(4)	1	0.0246
regulation of fever generation(5)	1	0.0246
regulation of glycogen starch synthase activity(6)	1	0.0246
trigeminal nerve development(6)	1	0.0246
T cell selection(3)	1	0.0255
labyrinthine layer development(4)	1	0.0255
myelination(6)	1	0.0255
regulation of dendrite development(5)	1	0.0255
interaction with symbiont(4)	1	0.0271
ensheathment of neurons(4)&axon ensheathment(5)	1	0.0273
camera type eye morphogenesis(7)	1	0.0282
circadian rhythm(3)	1	0.0283
positive regulation of wound healing(5)	1	0.0288
regulation of embryonic development(5)	1	0.0291
branchiomotor neuron axon guidance(8)	1	0.0292
cell proliferation involved in metanephros development(5)	1	0.0292
chemokine C X C motif ligand 2 production(6)	1	0.0292
cortisol metabolic process(5)	1	0.0292
development of secondary sexual characteristics(4)	1	0.0292
facial nerve morphogenesis(5)&facial nerve development(6)	1	0.0292
glomerular visceral epithelial cell development(7)	1	0.0292
negative regulation of gluconeogenesis(6)	1	0.0292
negative regulation of vascular permeability(5)	1	0.0292
neutrophil homeostasis(4)	1	0.0292
positive regulation of glomerulus development(5)	1	0.0292
positive regulation of natural killer cell differentiation(7)	1	0.0292
positive regulation of neuron migration(6)	1	0.0292
positive regulation of protein localization to cell surface(4)	1	0.0292
positive regulation of sprouting angiogenesis(6)	1	0.0292
prostatic bud formation(5)	1	0.0292
regulation of T helper 1 cell differentiation(6)	1	0.0292
regulation of apoptotic cell clearance(7)	1	0.0292
regulation of memory T cell differentiation(5)	1	0.0292
response to macrophage colony stimulating factor(6)&cellular response to macrophage colony stimulating factor stimulus(7)	1	0.0292
morphogenesis of an epithelial sheet(6)	1	0.03
regulation of monooxygenase activity(6)	1	0.03
carbohydrate homeostasis(6)&glucose homeostasis(7)	1	0.0318
lung epithelium development(5)	1	0.0318
negative regulation of reproductive process(3)	1	0.0318
negative regulation of carbohydrate metabolic process(4)	1	0.0336
T helper 17 cell lineage commitment(7)	1	0.0341
activation of JAK2 kinase activity(8)	1	0.0341
adult feeding behavior(4)	1	0.0341
cranial nerve structural organization(5)	1	0.0341
dichotomous subdivision of an epithelial terminal unit(6)	1	0.0341
germ cell migration(5)	1	0.0341
glomerular epithelial cell development(6)	1	0.0341
interleukin 12 biosynthetic process(6)&regulation of interleukin 12 biosynthetic process(6)	1	0.0341
interleukin 6 mediated signaling pathway(7)	1	0.0341
leukocyte migration involved in inflammatory response(4)	1	0.0341
memory T cell differentiation(5)	1	0.0341
negative regulation of neuron migration(6)	1	0.0341
negative regulation of phagocytosis(5)	1	0.0341
positive regulation of antigen processing and presentation(4)	1	0.0341
positive regulation of calcineurin NFAT signaling cascade(7)	1	0.0341
positive regulation of heat generation(4)	1	0.0341
positive regulation of interleukin 13 production(5)	1	0.0341
positive regulation of osteoblast proliferation(5)	1	0.0341
regulation of ceramide biosynthetic process(5)	1	0.0341
regulation of extracellular matrix assembly(4)	1	0.0341
regulation of germinal center formation(5)	1	0.0341
regulation of gonadotropin secretion(5)	1	0.0341
regulation of immature T cell proliferation(8)	1	0.0341
regulation of superoxide anion generation(7)	1	0.0341
response to phenylpropanoid(6)	1	0.0341
negative regulation of catabolic process(4)	1	0.0346
synapse organization(4)	1	0.0346
bone resorption(6)	1	0.0347
endochondral bone morphogenesis(6)	1	0.0347
negative regulation of T cell proliferation(7)	1	0.0347
regulation of interleukin 2 production(5)	1	0.0347
regulation of peptide hormone secretion(5)	1	0.036
artery morphogenesis(5)	1	0.0366
fatty acid derivative biosynthetic process(5)&icosanoid biosynthetic process(6)	1	0.0366
positive regulation of dendrite development(5)	1	0.0366
learning(5)	0.0356	0.0381
mesoderm development(5)	1	0.0381
cellular response to amino acid stimulus(6)	1	0.0385
response to gamma radiation(6)	1	0.0385
branching involved in labyrinthine layer morphogenesis(4)	1	0.0389
cardiac muscle cell myoblast differentiation(7)	1	0.0389
ganglion development(5)	1	0.0389
immature T cell proliferation(7)	1	0.0389
immunological synapse formation(5)	1	0.0389
luteinization(4)	1	0.0389
membrane hyperpolarization(5)	1	0.0389
positive regulation of T cell chemotaxis(6)	1	0.0389
positive regulation of cardiac muscle cell differentiation(7)	1	0.0389
positive regulation of cell fate commitment(5)	1	0.0389
positive regulation of epidermal growth factor activated receptor activity(6)	1	0.0389
positive regulation of histone deacetylation(6)	1	0.0389
positive regulation of interferon gamma biosynthetic process(6)	1	0.0389
positive regulation of myelination(4)	1	0.0389
positive regulation of p38MAPK cascade(8)	1	0.0389
regulation of T helper 2 cell differentiation(6)	1	0.0389
regulation of cell proliferation involved in kidney development(5)	1	0.0389
regulation of cerebellar granule cell precursor proliferation(6)	1	0.0389
regulation of cyclin dependent protein kinase activity(8)	1	0.0389
regulation of cytokine secretion involved in immune response(5)	1	0.0389
regulation of endothelial cell development(6)&regulation of establishment of endothelial barrier(7)	1	0.0389
regulation of humoral immune response mediated by circulating immunoglobulin(6)	1	0.0389
regulation of peptide secretion(6)	1	0.0389
regulation of podosome assembly(5)	1	0.0389
regulation of regulatory T cell differentiation(8)	1	0.0389
regulation of synaptic transmission cholinergic(5)	1	0.0389
response to inactivity(3)	1	0.0389
semaphorin plexin signaling pathway involved in axon guidance(7)	1	0.0389
semaphorin plexin signaling pathway involved in neuron projection guidance(6)	1	0.0389
forebrain neuron differentiation(6)	1	0.0418
tissue regeneration(4)	1	0.0418
positive regulation of cysteine type endopeptidase activity involved in apoptotic process(7)	1	0.0431
catecholamine transport(6)	1	0.0439
regulation of glial cell differentiation(7)	1	0.0439
cytoplasmic sequestering of NF kappaB(7)	1	0.0447
hyaluronan catabolic process(5)	1	0.0447
lateral sprouting from an epithelium(6)	1	0.0447
lung secretory cell differentiation(7)	1	0.0447
negative regulation by host of viral transcription(7)	1	0.0447
negative regulation of myeloid cell apoptotic process(7)	1	0.0447
positive regulation of SMAD protein import into nucleus(6)	1	0.0447
positive regulation of interleukin 2 biosynthetic process(5)	1	0.0447
positive regulation of myeloid leukocyte cytokine production involved in immune response(6)	1	0.0447
positive regulation of transcription regulatory region DNA binding(7)	1	0.0447
regulation of heat generation(4)	1	0.0447
regulation of sphingolipid biosynthetic process(4)	1	0.0447
saliva secretion(5)	1	0.0447
interleukin 2 production(5)	1	0.0457
regulation of glucose import(6)	1	0.0457
regulation of lymphocyte apoptotic process(8)	1	0.0457
endocrine pancreas development(4)	1	0.0479
myofibril assembly(5)	1	0.0479
positive regulation of epithelial cell differentiation(5)	1	0.0479
regulation of canonical Wnt signaling pathway(6)	1	0.0496
limbic system development(5)	0.0187	1

## Sheet: GO Cellular Component
Gene Ontology (GO)
Cellular component	CD (p-value)	UC (p-value)
secretory granule lumen(5)	1	6.68e-16
platelet alpha granule lumen(6)	1	1.95e-13
platelet alpha granule(5)	1	1.81e-12
Golgi lumen(5)	1	0.0208

## Sheet: GO Molecular Function
Gene Ontology (GO)
Molecular function	CD (p-value)	UC (p-value)
chemokine activity(6)	3.69e-11	2.23e-50
chemokine receptor binding(6)	5.11e-11	4.32e-49
growth factor receptor binding(5)	0.0019	1.79e-38
heparin binding(4)	2.05e-08	8.61e-32
chemoattractant activity(2)	0.0749	7.35e-25
chemorepellent activity(2)	0.0013	6.87e-24
CCR chemokine receptor binding(7)	0.002	9.95e-23
semaphorin receptor binding(5)	0.000865	7.57e-21
CXCR chemokine receptor binding(7)	2.16e-06	1.19e-19
tumor necrosis factor receptor binding(7)	1	3.29e-19
tumor necrosis factor receptor superfamily binding(6)	1	2.84e-17
transforming growth factor beta receptor binding(6)	8.33e-05	1.66e-13
growth factor binding(4)	1	2.1e-11
neuropilin binding(5)	0.0223	4.71e-11
transmembrane receptor protein serine threonine kinase binding(6)	0.039	2.94e-10
receptor serine threonine kinase binding(5)	0.0411	4.13e-10
platelet derived growth factor receptor binding(6)	0.0432	5.68e-10
BMP receptor binding(7)	0.0223	4.59e-09
neuropeptide hormone activity(6)	0.0766	4.59e-09
neuropeptide receptor binding(6)	1	1.47e-08
CXCR3 chemokine receptor binding(8)	1	6.36e-08
receptor regulator activity(3)	1	8.85e-06
receptor activator activity(4)	1	6e-05
vascular endothelial growth factor receptor binding(6)	1	6.54e-05
cytokine binding(4)	1	0.000351
fibroblast growth factor receptor binding(6)	1	0.000984
platelet derived growth factor activated receptor activity(8)	1	0.000984
epidermal growth factor receptor binding(6)	1	0.0019
platelet derived growth factor binding(5)	1	0.0059
extracellular matrix binding(3)	1	0.0093
protein tyrosine kinase activator activity(7)	1	0.0101
integrin binding(5)	1	0.0112
protein kinase activator activity(6)	1	0.0113
receptor agonist activity(5)	1	0.0113
transforming growth factor beta binding(5)	1	0.0127
peptide hormone receptor binding(6)	1	0.0145
kinase activator activity(5)	1	0.016
interleukin 1 receptor binding(6)	1	0.016
macrophage colony stimulating factor receptor binding(6)	1	0.0217
platelet derived growth factor beta receptor activity(9)	1	0.0353
proteoglycan binding(5)	1	0.049

## Sheet: Pathways BioCarta
Molecular pathways
BioCarta	CD (p-value)	UC (p-value)
Cytokines and Inflammatory Response	1	5.56e-20
Erythrocyte Differentiation Pathway	1	3.11e-16
Cytokine Network	1	1.96e-09
Selective expression of chemokine receptors during T-cell polarization	1	7.38e-09
Regulation of hematopoiesis by cytokines	1	1.81e-08
Signal transduction through IL1R	1	1.81e-08
Msp/Ron Receptor Signaling Pathway	1	4.56e-06
NFAT and Hypertrophy of the heart (Transcription in the broken heart)	1	8.99e-06
ALK in cardiac myocytes	1	4.36e-05
IL-10 Anti-inflammatory Signaling Pathway	1	5.9e-05
Adhesion and Diapedesis of Granulocytes	1	6.3e-05
Cells and Molecules involved in local acute inflammatory response	1	6.3e-05
Low-density lipoprotein (LDL) pathway during atherogenesis	1	0.000204
IL 5 Signaling Pathway	1	0.0012
Ghrelin: Regulation of Food Intake and Energy Homeostasis	1	0.0028
IL 17 Signaling Pathway	1	0.0031
Dendritic cells in regulating TH1 and TH2 Development	1	0.0046
Pertussis toxin-insensitive CCR5 Signaling in Macrophage	1	0.0046
Role of Tob in T-cell activation	1	0.0051
Function of SLRP in Bone: An Integrated View	1	0.0168
The Role of Eosinophils in the Chemokine Network of Allergy	1	0.0365
Visceral Fat Deposits and the Metabolic Syndrome	1	0.0365

## Sheet: Pathways KEGG
Molecular pathways
KEGG	CD (p-value)	UC (p-value)
Chemokine signaling pathway	3.52e-08	6.47e-37
Cytokine-cytokine receptor interaction	1.98e-07	1.97e-118
TGF-beta signaling pathway	0.000116	4.45e-14
Axon guidance	0.000389	5.15e-18
Melanoma	0.0037	8.43e-15
Rheumatoid arthritis	0.0069	1.19e-35
Rap1 signaling pathway	0.0568	2.48e-17
Ras signaling pathway	0.0568	3.54e-17
Regulation of actin cytoskeleton	0.0568	1.67e-07
Intestinal immune network for IgA production	0.059	2.42e-13
Pertussis	0.1474	6.79e-10
PI3K-Akt signaling pathway	0.1567	1.62e-21
NF-kappa B signaling pathway	0.1888	1.31e-16
Hippo signaling pathway	0.4356	1.67e-07
Proteoglycans in cancer	0.8486	4.24e-12
TNF signaling pathway	1	9.9e-22
Pathways in cancer	1	4.64e-17
Jak-STAT signaling pathway	1	1.02e-16
Salmonella infection	1	1.07e-15
Malaria	1	8.86e-15
Inflammatory bowel disease (IBD)	1	2.06e-13
Chagas disease (American trypanosomiasis)	1	5.01e-13
Toll-like receptor signaling pathway	1	5.3e-13
MAPK signaling pathway	1	2.44e-11
Focal adhesion	1	3.11e-11
Hematopoietic cell lineage	1	6.47e-11
Amoebiasis	1	4.68e-10
Leishmaniasis	1	1.64e-08
Tuberculosis	1	4.76e-08
Legionellosis	1	8.78e-08
HTLV-I infection	1	9.22e-07
Herpes simplex infection	1	9.22e-07
Osteoclast differentiation	1	1.21e-06
Prostate cancer	1	1.69e-06
NOD-like receptor signaling pathway	1	4.07e-06
Renal cell carcinoma	1	4.07e-06
Cytosolic DNA-sensing pathway	1	5.75e-06
African trypanosomiasis	1	7.79e-06
Influenza A	1	7.79e-06
Graft-versus-host disease	1	1.46e-05
Type I diabetes mellitus	1	2.03e-05
ErbB signaling pathway	1	2.11e-05
Toxoplasmosis	1	0.000141
Glioma	1	0.000152
Asthma	1	0.000169
Systemic lupus erythematosus	1	0.000263
FoxO signaling pathway	1	0.000281
Allograft rejection	1	0.00032
Non-alcoholic fatty liver disease (NAFLD)	1	0.000438
Hypertrophic cardiomyopathy (HCM)	1	0.000449
Gap junction	1	0.000519
Renin-angiotensin system	1	0.000708
HIF-1 signaling pathway	1	0.000817
T cell receptor signaling pathway	1	0.000817
Pancreatic cancer	1	0.0022
MicroRNAs in cancer	1	0.0024
Prion diseases	1	0.006
Dilated cardiomyopathy	1	0.0083
Measles	1	0.0314
mTOR signaling pathway	1	0.0352
Hepatitis B	1	0.042

## Sheet: Pathways Reactome
Molecular pathways
Reactome	CD (p-value)	UC (p-value)
Chemokine receptors bind chemokines	2.9e-06	5.87e-41
G alpha (i) signalling events	2.76e-05	9.82e-29
Peptide ligand-binding receptors	1	9.54e-15
Constitutive Signaling by Aberrant PI3K in Cancer	0.9076	3.98e-14
Platelet degranulation	1	1.09e-11
RAF/MAP kinase cascade	1	1.21e-11
PIP3 activates AKT signaling	1	2.01e-11
TNFs bind their physiological receptors	1	2.57e-10
Other semaphorin interactions	0.153	3.09e-09
Molecules associated with elastic fibres	1	3.09e-09
G alpha (q) signalling events	1	1e-08
TNF receptor superfamily (TNFSF) members mediating non-canonical NF-kB pathway	1	1.56e-07
Signaling by PDGF	1	2.4e-06
TNFR2 non-canonical NF-kB pathway	1	5.14e-06
IL-6-type cytokine receptor ligand interactions	1	9.41e-06
VEGF ligand-receptor interactions	1	1.03e-05
Nuclear signaling by ERBB4	0.197	2.88e-05
VEGF binds to VEGFR leading to receptor dimerization	1	3.55e-05
PI3K events in ERBB4 signaling	1	6.77e-05
Signaling by ERBB4	1	8.75e-05
SHC1 events in ERBB4 signaling	1	0.000144
PI3K events in ERBB2 signaling	1	0.000177
GRB2 events in ERBB2 signaling	1	0.000214
Activated point mutants of FGFR2	1	0.000255
Phospholipase C-mediated cascade; FGFR2	1	0.00029
SHC1 events in ERBB2 signaling	1	0.00029
PI-3K cascade:FGFR2	1	0.000585
FRS-mediated FGFR2 signaling	1	0.000845
Signaling by ERBB2	1	0.000845
Signaling by FGFR2 in disease	1	0.000845
Negative regulation of FGFR2 signaling	1	0.000916
SHC-mediated cascade:FGFR2	1	0.000916
FGFR2b ligand binding and activation	1	0.0025
PI3K Cascade	1	0.0025
Signaling by Interleukins	1	0.0025
Metabolism of Angiotensinogen to Angiotensins	1	0.0048
Phospholipase C-mediated cascade: FGFR1	1	0.0083
PI-3K cascade:FGFR1	1	0.0152
SHC-mediated cascade:FGFR1	1	0.017
Regulation of Insulin-like Growth Factor (IGF) transport and uptake by Insulin-like Growth Factor Binding Proteins (IGFBPs)	1	0.0189
FRS-mediated FGFR1 signaling	1	0.0209
G alpha (s) signalling events	1	0.0213
Negative regulation of FGFR1 signaling	1	0.0224
Signaling by Type 1 Insulin-like Growth Factor 1 Receptor (IGF1R)	1	0.0263
Syndecan interactions	1	0.0269
Downstream signal transduction	1	0.0324
FGFR1b ligand binding and activation	1	0.0368

## Sheet: Phenotype
Phenotype
NIA-Phenotypes	CD (p-value)	UC (p-value)
Asthma	1	6.28e-24
Disease Progression	1	7.15e-16
Hepatitis B	1	3.52e-15
Acute Disease	1	7.04e-13
Hypertension	1	7.04e-13
Lupus Erythematosus	1	7.04e-13
Inflammation	1	1.69e-12
Sepsis	1	1.95e-12
Osteoporosis	1	2.52e-12
Myocardial Infarction	1	1.64e-11
Crohn Disease	1	1.56e-10
Carotid Artery Diseases	1	2.97e-10
Diabetic Nephropathies	1	3.23e-10
Psoriasis	1	3.23e-10
Stomach Neoplasms	1	5.44e-10
Disease Susceptibility	1	1.01e-09
Chronic Disease	1	1.4e-09
Obstetric Labor	1	3.16e-09
Helicobacter Infections	1	6.33e-09
Cardiovascular Diseases	1	2.08e-08
Coronary Disease	1	2.08e-08
Alzheimer Disease	1	4.09e-08
Proteinuria	1	5.33e-08
Colitis	1	5.65e-08
Coronary Artery Disease	1	1.29e-07
Recurrence	1	1.29e-07
Fetal Membranes	1	2.38e-07
HIV Infections	1	1.65e-06
Diabetic Retinopathy	1	4.71e-06
Glucose Intolerance	1	9.75e-06
Gastritis	1	1.48e-05
Hypersensitivity	1	1.71e-05
Pulmonary Disease	1	1.71e-05
Brain Ischemia	1	2.51e-05
Hematologic Neoplasms	1	2.51e-05
Pancreatitis	1	3.22e-05
Graft vs Host Disease	1	3.98e-05
Pulmonary Fibrosis	1	3.98e-05
Kidney Failure	1	5e-05
Cerebrovascular Accident	1	6.73e-05
Pneumoconiosis	1	9.26e-05
Seminoma	1	9.26e-05
Hypertrophy	1	0.000104
Kidney Diseases	1	0.000104
Intestinal Neoplasms	1	0.000144
Leukemia-lymphoma	1	0.000144
Testicular Neoplasms	1	0.000144
Inflammatory Bowel Diseases	1	0.000164
Scleroderma	1	0.000189
Paraparesis	1	0.000213
Silicosis	1	0.000213
Albuminuria	1	0.000238
Skin Neoplasms	1	0.000238
Giant Cell Arteritis	1	0.00028
Leukemia-Lymphoma	1	0.00028
Mucocutaneous Lymph Node Syndrome	1	0.00028
Rhinitis	1	0.00028
Sudden Infant Death	1	0.00028
Arthritis	1	0.000392
Stomach Ulcer	1	0.000528
Meningococcal Infections	1	0.000691
Diabetic Angiopathies	1	0.000881
Insulin Resistance	1	0.000903
Prostatic Neoplasms	1	0.000903
Lupus Nephritis	1	0.0011
Precancerous Conditions	1	0.0011
Alveolar Bone Loss	1	0.0013
Body Weight	1	0.0019
Diabetes Complications	1	0.0019
Diabetes Mellitus	1	0.0019
Prostatic Hyperplasia	1	0.0019
Cerebral Infarction	1	0.0025
Celiac Disease	1	0.0028
Cerebrovascular Disorders	1	0.0028
Hepatitis C	1	0.0028
Weight Gain	1	0.0028
Melanoma	1	0.0037
Pre-Eclampsia	1	0.0037
Bronchiolitis Obliterans	1	0.0042
Dental Calculus	1	0.0042
Dental Plaque	1	0.0042
Gingivitis	1	0.0042
Granulomatous Disease	1	0.0042
Postoperative Complications	1	0.0045
Endometriosis	1	0.0057
Bronchiectasis	1	0.0063
Carotid Stenosis	1	0.0063
Heart Valve Diseases	1	0.0063
Metaplasia	1	0.0063
Tuberculosis	1	0.0063
Vaginal Diseases	1	0.0063
Graves Disease	1	0.0081
Brucellosis	1	0.009
Chlamydia Infections	1	0.009
Myelodysplastic Syndromes	1	0.009
Systemic Inflammatory Response Syndrome	1	0.009
Metabolic Syndrome X	1	0.0092
Mouth Neoplasms	1	0.0092
Birth Weight	1	0.0118
Intracranial Hemorrhages	1	0.0118
Periodontal Pocket	1	0.0118
Urinary Calculi	1	0.0118
Eating Disorders	1	0.0153
Hodgkin Disease	1	0.0153
Infection	1	0.0153
Anemia	1	0.0184
Coronary Stenosis	1	0.0184
Ischemia	1	0.0184
Lymphoma	1	0.0184
Overweight	1	0.0184
Spondylitis	1	0.0184
Subarachnoid Hemorrhage	1	0.0184
Arteriosclerosis	1	0.0207
Bacterial Infections	1	0.0214
Duodenal Ulcer	1	0.0214
Gingival Hemorrhage	1	0.0214
Glomerulonephritis	1	0.0214
Myasthenia Gravis	1	0.0214
Pneumonia	1	0.0214
Premature Birth	1	0.0214
Alcoholism	1	0.0235
Breast Neoplasms	1	0.0235
Bacteremia	1	0.0248
Limb Deformities	1	0.0248
Liver Cirrhosis	1	0.0248
Sjogren's Syndrome	1	0.0248
Weight Loss	1	0.0348
Dementia	1	0.0399
Heart Failure	1	0.0399
